# Supplementary material for: HLAIImaster: a deep learning method with adaptive domain knowledge predicts HLA II neoepitope immunogenic responses
Source: Brief Bioinform. 2024 Jun 26;25(4):bbae302. doi: 10.1093/bib/bbae302 (PMC11200192; doi:10.1093/bib/bbae302)
Supplement: Supplementary_Table_1_bbae302 [file supplementary_table_1_bbae302.zip › Supplementary_Table_1_bbae302.csv]

Supplementary Table 1. Immunogenic epitopes for HLAIImaster IM training
HLA	Antigen	label	datasets
DRB1_0101	ATRKTSERSQPRGRA	0	MHCBN
DRB1_0101	GAARALAHGVRVLEA	0	MHCBN
DRB1_0101	GAPLGGAARALAHGA	0	MHCBN
DRB1_0101	GMGWAGWLLSPRGSA	0	MHCBN
DRB1_0101	GWLLSPRGSRPSWGA	0	MHCBN
DRB1_0101	KARQPEGRAWAQPGA	0	MHCBN
DRB1_0101	KEFRKTKRNTLRRPA	0	MHCBN
DRB1_0101	LYGNEGMGWAGWLLA	0	MHCBN
DRB1_0101	MSTNPKEFRKTKRNA	0	MHCBN
DRB1_0101	PEGRAWAQPGYPWPA	0	MHCBN
DRB1_0101	PGGGQIVGGVYLLPA	0	MHCBN
DRB1_0101	PTDPRRRSRNLGKVA	0	MHCBN
DRB1_0101	QDVRFPGGGQIVGGA	0	MHCBN
DRB1_0101	QPRGRRQPIPKARQA	0	MHCBN
DRB1_0101	RLGVRATRKTSERSA	0	MHCBN
DRB1_0101	RPSWGPTDPRRRSRA	0	MHCBN
DRB1_0101	RRRSRNLGKVIDTLA	0	MHCBN
DRB1_0101	SERSQPRGRRQPIPA	0	MHCBN
DRB1_0101	SPRGSRPSWGPTDPA	0	MHCBN
DRB1_0101	TKRNTLRRPQDVKFA	0	MHCBN
DRB1_0101	TLRRPQDVRFPGGGA	0	MHCBN
DRB1_0101	VRVLEDGVNYATGNA	0	MHCBN
DRB1_0101	WAQPGYPWPLYGNEA	0	MHCBN
DRB1_0101	GELIGILNAAKVPAD	1	MHCBN
DRB1_0101	TVPKYVATQGYLISN	1	MHCBN
DRB1_0101	GGAPPVTWRRAPAPG	1	MHCBN
DRB1_0101	WRRAPAPGAKAMAPG	1	MHCBN
DRB1_0101	DGVNYATGNLPGCSA	1	MHCBN
DRB1_0101	DLMGYIPLVGAPLGA	1	MHCBN
DRB1_0101	IDTLTCGFADLMGYA	1	MHCBN
DRB1_0101	QIVGGVYLLPRRGPA	1	MHCBN
DRB1_0101	TCGFADLMGYIPLVA	1	MHCBN
DRB1_0101	KSKYKLATSVLAGLL	1	MHCBN
DRB1_0101	EYKLVVVGAGGVGKS	1	MHCBN
DRB1_0101	EYKLVVVGAVGVGKS	1	MHCBN
DRB1_0101	GDLLGILESRGIKAR	1	MHCBN
DRB1_0101	GLAYKFVVPGAATPY	1	MHCBN
DRB1_0101	HNWVNHAVPLAMKLI	0	MHCBN
DRB1_0101	KYKIAGGIAGGLALL	1	MHCBN
DRB1_0101	LAHGVRVLEDGVNYA	0	MHCBN
DRB1_0101	MRKLAILSVSSFLFV	1	MHCBN
DRB1_0101	SSVFNVVNSSIGLIM	1	MHCBN
DRB1_0101	VYLLPRRGPRLGVRA	1	MHCBN
DRB5_0101	AGLLGNVSTVLLGGV	0	MHCBN
DRB5_0101	KSKYKLATSVLAGLL	1	MHCBN
DRB5_0101	GLAYKFVVPGAATPY	1	MHCBN
DRB5_0101	HNWVNHAVPLAMKLI	1	MHCBN
DRB5_0101	KYKIAGGIAGGLALL	1	MHCBN
DRB5_0101	MRKLAILSVSSFLFV	1	MHCBN
DRB5_0101	NVKYLVIVFLIFFDL	0	MHCBN
DRB5_0101	SSVFNVVNSSIGLIM	1	MHCBN
DRB5_0101	ASDYKSAHKGFKGVD	1	MHCBN
DRB5_0101	ENPVVHFFKNIVTPR	1	MHCBN
DRB5_0101	GTLSKIFKLGGRDSR	1	MHCBN
DRB5_0101	HKGFKGVDAQGTLSK	1	MHCBN
DRB5_0101	KGFKGVDAQGTLSKI	1	MHCBN
DRB1_1501	AKEKPQEGTVVAVGP	0	MHCBN
DRB1_0401	AKEKPQEGTVVAVGP	0	MHCBN
DRB4_0101	AKEKPQEGTVVAVGP	0	MHCBN
DRB1_1101	AKEKPQEGTVVAVGP	0	MHCBN
DRB1_1501	DEDGAKRIPVDVSEG	0	MHCBN
DRB1_0401	DEDGAKRIPVDVSEG	0	MHCBN
DRB4_0101	DEDGAKRIPVDVSEG	0	MHCBN
DRB1_1101	DEDGAKRIPVDVSEG	0	MHCBN
DRB1_0401	DIVIYSKYGGTEIKY	0	MHCBN
DRB1_1101	DIVIYSKYGGTEIKY	0	MHCBN
DRB4_0101	DIVIYSKYGGTEIKY	0	MHCBN
DRB1_1501	EAETMTPSGLVIPEN	0	MHCBN
DRB1_0401	EAETMTPSGLVIPEN	0	MHCBN
DRB1_1101	EAETMTPSGLVIPEN	0	MHCBN
DRB4_0101	EAETMTPSGLVIPEN	0	MHCBN
DRB1_1501	EDKILVQAGEAETMT	0	MHCBN
DRB1_0401	EDKILVQAGEAETMT	0	MHCBN
DRB1_1101	EDKILVQAGEAETMT	0	MHCBN
DRB1_1501	EGTVVAVGPGRWDED	0	MHCBN
DRB1_0401	EGTVVAVGPGRWDED	0	MHCBN
DRB1_1101	EGTVVAVGPGRWDED	0	MHCBN
DRB4_0101	EGTVVAVGPGRWDED	0	MHCBN
DRB1_1501	GAKRIPVDVSEGDIV	0	MHCBN
DRB1_0401	GAKRIPVDVSEGDIV	0	MHCBN
DRB1_1101	GAKRIPVDVSEGDIV	0	MHCBN
DRB1_1501	GRWDEDGAKRIPVDV	0	MHCBN
DRB1_0401	GRWDEDGAKRIPVDV	0	MHCBN
DRB1_1101	GRWDEDGAKRIPVDV	0	MHCBN
DRB4_0101	GRWDEDGAKRIPVDV	0	MHCBN
DRB1_0401	ILVQAGEAETMTPSG	0	MHCBN
DRB1_1501	ILVQAGEAETMTPSG	0	MHCBN
DRB1_1101	ILVQAGEAETMTPSG	0	MHCBN
DRB4_0101	ILVQAGEAETMTPSG	0	MHCBN
DRB1_1501	KPLEDKILVQAGEAE	0	MHCBN
DRB1_0401	KPLEDKILVQAGEAE	0	MHCBN
DRB1_1101	KPLEDKILVQAGEAE	0	MHCBN
DRB1_0401	KPQEGTVVAVGPGRW	0	MHCBN
DRB1_1101	KPQEGTVVAVGPGRW	0	MHCBN
DRB4_0101	KPQEGTVVAVGPGRW	0	MHCBN
DRB1_1501	LVIPENAKEKPQEGT	0	MHCBN
DRB1_0401	LVIPENAKEKPQEGT	0	MHCBN
DRB1_1101	LVIPENAKEKPQEGT	0	MHCBN
DRB4_0101	LVIPENAKEKPQEGT	0	MHCBN
DRB4_0101	PENAKEKPQEGTVVA	0	MHCBN
DRB1_1501	PENAKEKPQEGTVVA	0	MHCBN
DRB1_0401	PENAKEKPQEGTVVA	0	MHCBN
DRB1_1101	PENAKEKPQEGTVVA	0	MHCBN
DRB1_1501	PSGLVIPENAKEKPQ	0	MHCBN
DRB1_1101	PSGLVIPENAKEKPQ	0	MHCBN
DRB1_0401	PSGLVIPENAKEKPQ	0	MHCBN
DRB4_0101	PSGLVIPENAKEKPQ	0	MHCBN
DRB4_0101	QAGEAETMTPSGLVI	0	MHCBN
DRB1_0401	QAGEAETMTPSGLVI	0	MHCBN
DRB1_1501	QAGEAETMTPSGLVI	0	MHCBN
DRB1_1101	QAGEAETMTPSGLVI	0	MHCBN
DRB1_0401	RIPVDVSEGDIVIYS	0	MHCBN
DRB1_1101	RIPVDVSEGDIVIYS	0	MHCBN
DRB4_0101	RIPVDVSEGDIVIYS	0	MHCBN
DRB1_0401	SEGDIVIYSKYGGTE	0	MHCBN
DRB1_1501	TMTPSGLVIPENAKE	0	MHCBN
DRB4_0101	TMTPSGLVIPENAKE	0	MHCBN
DRB1_1101	TMTPSGLVIPENAKE	0	MHCBN
DRB1_0401	TMTPSGLVIPENAKE	0	MHCBN
DRB1_0401	VDVSEGDIVIYSKYG	0	MHCBN
DRB1_1101	VDVSEGDIVIYSKYG	0	MHCBN
DRB4_0101	VDVSEGDIVIYSKYG	0	MHCBN
DRB1_1501	VGPGRWDEDGAKRIP	0	MHCBN
DRB1_0401	VGPGRWDEDGAKRIP	0	MHCBN
DRB1_1101	VGPGRWDEDGAKRIP	0	MHCBN
DRB4_0101	VGPGRWDEDGAKRIP	0	MHCBN
DRB1_0401	VKIKPLEDKILVQAG	0	MHCBN
DRB1_1501	VVAVGPGRWDEDGAK	0	MHCBN
DRB1_0401	VVAVGPGRWDEDGAK	0	MHCBN
DRB1_1101	VVAVGPGRWDEDGAK	0	MHCBN
DRB4_0101	VVAVGPGRWDEDGAK	0	MHCBN
DRB1_1101	YLILSARDVLAVVSK	0	MHCBN
DRB1_0401	GTEIKYNGEEYLILS	0	MHCBN
DRB1_1101	GTEIKYNGEEYLILS	0	MHCBN
DRB4_0101	GTEIKYNGEEYLILS	0	MHCBN
DRB1_0401	IKYNGEEYLILSARD	0	MHCBN
DRB1_0401	IYSKYGGTEIKYNGE	0	MHCBN
DRB1_1101	IYSKYGGTEIKYNGE	0	MHCBN
DRB4_0101	IYSKYGGTEIKYNGE	0	MHCBN
DRB1_1501	KYGGTEIKYNGEEYL	0	MHCBN
DRB1_0401	KYGGTEIKYNGEEYL	0	MHCBN
DRB1_1101	KYGGTEIKYNGEEYL	0	MHCBN
DRB4_0101	KYGGTEIKYNGEEYL	0	MHCBN
DRB1_0401	VAKVKIKPLEDKILV	0	MHCBN
DRB1_1501	RIPVDVSEGDIVIYS	1	MHCBN
DRB1_1501	SEGDIVIYSKYGGTE	1	MHCBN
DRB1_1501	VAKVKIKPLEDKILV	1	MHCBN
DRB4_0101	GAKRIPVDVSEGDIV	1	MHCBN
DRB1_1101	IKYNGEEYLILSARD	0	MHCBN
DRB4_0101	IKYNGEEYLILSARD	0	MHCBN
DRB5_0101	AKEKPQEGTVVAVGP	0	MHCBN
DRB5_0101	DEDGAKRIPVDVSEG	0	MHCBN
DRB5_0101	EAETMTPSGLVIPEN	0	MHCBN
DRB5_0101	EDKILVQAGEAETMT	0	MHCBN
DRB5_0101	GAKRIPVDVSEGDIV	0	MHCBN
DRB5_0101	GRWDEDGAKRIPVDV	0	MHCBN
DRB5_0101	ILVQAGEAETMTPSG	0	MHCBN
DRB5_0101	KPLEDKILVQAGEAE	0	MHCBN
DRB5_0101	PENAKEKPQEGTVVA	0	MHCBN
DRB5_0101	QAGEAETMTPSGLVI	0	MHCBN
DRB5_0101	RIPVDVSEGDIVIYS	0	MHCBN
DRB5_0101	SEGDIVIYSKYGGTE	0	MHCBN
DRB5_0101	TMTPSGLVIPENAKE	0	MHCBN
DRB5_0101	VDVSEGDIVIYSKYG	0	MHCBN
DRB5_0101	VGPGRWDEDGAKRIP	0	MHCBN
DRB5_0101	VKIKPLEDKILVQAG	0	MHCBN
DRB5_0101	KYGGTEIKYNGEEYL	0	MHCBN
DRB5_0101	LVIPENAKEKPQEGT	1	MHCBN
DRB5_0101	PSGLVIPENAKEKPQ	1	MHCBN
DRB5_0101	IKYNGEEYLILSARD	0	MHCBN
DRB5_0101	VAKVKIKPLEDKILV	1	MHCBN
DRB1_1101	KEFRKTKRNTLRRPA	0	MHCBN
DRB1_0102	ATRKTSERSQPRGRA	0	MHCBN
DRB1_0102	GMGWAGWLLSPRGSA	0	MHCBN
DRB1_0102	KARQPEGRAWAQPGA	0	MHCBN
DRB1_0102	KEFRKTKRNTLRRPA	0	MHCBN
DRB1_0102	LYGNEGMGWAGWLLA	0	MHCBN
DRB1_0102	MSTNPKEFRKTKRNA	0	MHCBN
DRB1_0102	PEGRAWAQPGYPWPA	0	MHCBN
DRB1_0102	PTDPRRRSRNLGKVA	0	MHCBN
DRB1_0102	RLGVRATRKTSERSA	0	MHCBN
DRB1_0102	RPSWGPTDPRRRSRA	0	MHCBN
DRB1_0102	RRGPRLGVRATRKTA	0	MHCBN
DRB1_0102	RRRSRNLGKVIDTLA	0	MHCBN
DRB1_0102	SERSQPRGRRQPIPA	0	MHCBN
DRB1_0102	SPRGSRPSWGPTDPA	0	MHCBN
DRB1_0102	TLRRPQDVRFPGGGA	0	MHCBN
DRB1_0102	VRVLEDGVNYATGNA	0	MHCBN
DRB1_0301	ATRKTSERSQPRGRA	0	MHCBN
DRB1_0301	DLMGYIPLVGAPLGA	0	MHCBN
DRB1_0301	GAARALAHGVRVLEA	0	MHCBN
DRB1_0301	GAPLGGAARALAHGA	0	MHCBN
DRB1_0301	GMGWAGWLLSPRGSA	0	MHCBN
DRB1_0301	GWLLSPRGSRPSWGA	0	MHCBN
DRB1_0301	KARQPEGRAWAQPGA	0	MHCBN
DRB1_0301	KEFRKTKRNTLRRPA	0	MHCBN
DRB1_0301	LYGNEGMGWAGWLLA	0	MHCBN
DRB1_0301	MSTNPKEFRKTKRNA	0	MHCBN
DRB1_0301	PEGRAWAQPGYPWPA	0	MHCBN
DRB1_0301	PGGGQIVGGVYLLPA	0	MHCBN
DRB1_0301	PTDPRRRSRNLGKVA	0	MHCBN
DRB1_0301	QDVRFPGGGQIVGGA	0	MHCBN
DRB1_0301	QIVGGVYLLPRRGPA	0	MHCBN
DRB1_0301	QPRGRRQPIPKARQA	0	MHCBN
DRB1_0301	RLGVRATRKTSERSA	0	MHCBN
DRB1_0301	RPSWGPTDPRRRSRA	0	MHCBN
DRB1_0301	RRGPRLGVRATRKTA	0	MHCBN
DRB1_0301	RRRSRNLGKVIDTLA	0	MHCBN
DRB1_0301	SERSQPRGRRQPIPA	0	MHCBN
DRB1_0301	SPRGSRPSWGPTDPA	0	MHCBN
DRB1_0301	TKRNTLRRPQDVKFA	0	MHCBN
DRB1_0301	TLRRPQDVRFPGGGA	0	MHCBN
DRB1_0301	VRVLEDGVNYATGNA	0	MHCBN
DRB1_0301	WAQPGYPWPLYGNEA	0	MHCBN
DRB1_0302	DLMGYIPLVGAPLGA	0	MHCBN
DRB1_0302	ATRKTSERSQPRGRA	0	MHCBN
DRB1_0302	GAARALAHGVRVLEA	0	MHCBN
DRB1_0302	GAPLGGAARALAHGA	0	MHCBN
DRB1_0302	GMGWAGWLLSPRGSA	0	MHCBN
DRB1_0302	KARQPEGRAWAQPGA	0	MHCBN
DRB1_0302	KEFRKTKRNTLRRPA	0	MHCBN
DRB1_0302	LYGNEGMGWAGWLLA	0	MHCBN
DRB1_0302	MSTNPKEFRKTKRNA	0	MHCBN
DRB1_0302	PEGRAWAQPGYPWPA	0	MHCBN
DRB1_0302	PTDPRRRSRNLGKVA	0	MHCBN
DRB1_0302	QDVRFPGGGQIVGGA	0	MHCBN
DRB1_0302	QIVGGVYLLPRRGPA	0	MHCBN
DRB1_0302	QPRGRRQPIPKARQA	0	MHCBN
DRB1_0302	RLGVRATRKTSERSA	0	MHCBN
DRB1_0302	RPSWGPTDPRRRSRA	0	MHCBN
DRB1_0302	RRGPRLGVRATRKTA	0	MHCBN
DRB1_0302	RRRSRNLGKVIDTLA	0	MHCBN
DRB1_0302	SERSQPRGRRQPIPA	0	MHCBN
DRB1_0302	SPRGSRPSWGPTDPA	0	MHCBN
DRB1_0302	TCGFADLMGYIPLVA	0	MHCBN
DRB1_0302	TKRNTLRRPQDVKFA	0	MHCBN
DRB1_0302	TLRRPQDVRFPGGGA	0	MHCBN
DRB1_0302	VRVLEDGVNYATGNA	0	MHCBN
DRB1_0302	WAQPGYPWPLYGNEA	0	MHCBN
DRB1_0302	PGGGQIVGGVYLLPA	0	MHCBN
DRB1_0401	ATRKTSERSQPRGRA	0	MHCBN
DRB1_0401	DLMGYIPLVGAPLGA	0	MHCBN
DRB1_0401	GAARALAHGVRVLEA	0	MHCBN
DRB1_0401	GAPLGGAARALAHGA	0	MHCBN
DRB1_0401	GMGWAGWLLSPRGSA	0	MHCBN
DRB1_0401	KARQPEGRAWAQPGA	0	MHCBN
DRB1_0401	KEFRKTKRNTLRRPA	0	MHCBN
DRB1_0401	MSTNPKEFRKTKRNA	0	MHCBN
DRB1_0401	PEGRAWAQPGYPWPA	0	MHCBN
DRB1_0401	PGGGQIVGGVYLLPA	0	MHCBN
DRB1_0401	PTDPRRRSRNLGKVA	0	MHCBN
DRB1_0401	QDVRFPGGGQIVGGA	0	MHCBN
DRB1_0401	QPRGRRQPIPKARQA	0	MHCBN
DRB1_0401	RLGVRATRKTSERSA	0	MHCBN
DRB1_0401	RPSWGPTDPRRRSRA	0	MHCBN
DRB1_0401	RRGPRLGVRATRKTA	0	MHCBN
DRB1_0401	RRRSRNLGKVIDTLA	0	MHCBN
DRB1_0401	SERSQPRGRRQPIPA	0	MHCBN
DRB1_0401	SPRGSRPSWGPTDPA	0	MHCBN
DRB1_0401	TKRNTLRRPQDVKFA	0	MHCBN
DRB1_0401	TLRRPQDVRFPGGGA	0	MHCBN
DRB1_0401	WAQPGYPWPLYGNEA	0	MHCBN
DRB1_0402	ATRKTSERSQPRGRA	0	MHCBN
DRB1_0402	GMGWAGWLLSPRGSA	0	MHCBN
DRB1_0402	KARQPEGRAWAQPGA	0	MHCBN
DRB1_0402	KEFRKTKRNTLRRPA	0	MHCBN
DRB1_0402	LYGNEGMGWAGWLLA	0	MHCBN
DRB1_0402	MSTNPKEFRKTKRNA	0	MHCBN
DRB1_0402	PEGRAWAQPGYPWPA	0	MHCBN
DRB1_0402	PGGGQIVGGVYLLPA	0	MHCBN
DRB1_0402	PTDPRRRSRNLGKVA	0	MHCBN
DRB1_0402	QDVRFPGGGQIVGGA	0	MHCBN
DRB1_0402	RPSWGPTDPRRRSRA	0	MHCBN
DRB1_0402	SERSQPRGRRQPIPA	0	MHCBN
DRB1_0402	SPRGSRPSWGPTDPA	0	MHCBN
DRB1_0402	VRVLEDGVNYATGNA	0	MHCBN
DRB1_0402	WAQPGYPWPLYGNEA	0	MHCBN
DRB1_0701	ATRKTSERSQPRGRA	0	MHCBN
DRB1_0701	GAPLGGAARALAHGA	0	MHCBN
DRB1_0701	GMGWAGWLLSPRGSA	0	MHCBN
DRB1_0701	GWLLSPRGSRPSWGA	0	MHCBN
DRB1_0701	KARQPEGRAWAQPGA	0	MHCBN
DRB1_0701	KEFRKTKRNTLRRPA	0	MHCBN
DRB1_0701	LYGNEGMGWAGWLLA	0	MHCBN
DRB1_0701	MSTNPKEFRKTKRNA	0	MHCBN
DRB1_0701	PEGRAWAQPGYPWPA	0	MHCBN
DRB1_0701	PTDPRRRSRNLGKVA	0	MHCBN
DRB1_0701	QDVRFPGGGQIVGGA	0	MHCBN
DRB1_0701	QIVGGVYLLPRRGPA	0	MHCBN
DRB1_0701	QPRGRRQPIPKARQA	0	MHCBN
DRB1_0701	RLGVRATRKTSERSA	0	MHCBN
DRB1_0701	RPSWGPTDPRRRSRA	0	MHCBN
DRB1_0701	RRGPRLGVRATRKTA	0	MHCBN
DRB1_0701	RRRSRNLGKVIDTLA	0	MHCBN
DRB1_0701	SERSQPRGRRQPIPA	0	MHCBN
DRB1_0701	SPRGSRPSWGPTDPA	0	MHCBN
DRB1_0701	WAQPGYPWPLYGNEA	0	MHCBN
DRB1_0701	TKRNTLRRPQDVKFA	0	MHCBN
DRB1_0701	TLRRPQDVRFPGGGA	0	MHCBN
DRB1_0701	VRVLEDGVNYATGNA	0	MHCBN
DRB1_0802	ATRKTSERSQPRGRA	0	MHCBN
DRB1_0802	GAARALAHGVRVLEA	0	MHCBN
DRB1_0802	GMGWAGWLLSPRGSA	0	MHCBN
DRB1_0802	KARQPEGRAWAQPGA	0	MHCBN
DRB1_0802	LYGNEGMGWAGWLLA	0	MHCBN
DRB1_0802	MSTNPKEFRKTKRNA	0	MHCBN
DRB1_0802	PEGRAWAQPGYPWPA	0	MHCBN
DRB1_0802	PGGGQIVGGVYLLPA	0	MHCBN
DRB1_0802	PTDPRRRSRNLGKVA	0	MHCBN
DRB1_0802	QDVRFPGGGQIVGGA	0	MHCBN
DRB1_0802	QIVGGVYLLPRRGPA	0	MHCBN
DRB1_0802	RPSWGPTDPRRRSRA	0	MHCBN
DRB1_0802	SERSQPRGRRQPIPA	0	MHCBN
DRB1_0802	SPRGSRPSWGPTDPA	0	MHCBN
DRB1_0802	TKRNTLRRPQDVKFA	0	MHCBN
DRB1_0802	TLRRPQDVRFPGGGA	0	MHCBN
DRB1_0802	VRVLEDGVNYATGNA	0	MHCBN
DRB1_0802	WAQPGYPWPLYGNEA	0	MHCBN
DRB1_0802	KEFRKTKRNTLRRPA	0	MHCBN
DRB1_0901	ATRKTSERSQPRGRA	0	MHCBN
DRB1_0901	GAPLGGAARALAHGA	0	MHCBN
DRB1_0901	GMGWAGWLLSPRGSA	0	MHCBN
DRB1_0901	GWLLSPRGSRPSWGA	0	MHCBN
DRB1_0901	KARQPEGRAWAQPGA	0	MHCBN
DRB1_0901	KEFRKTKRNTLRRPA	0	MHCBN
DRB1_0901	LYGNEGMGWAGWLLA	0	MHCBN
DRB1_0901	MSTNPKEFRKTKRNA	0	MHCBN
DRB1_0901	PEGRAWAQPGYPWPA	0	MHCBN
DRB1_0901	PTDPRRRSRNLGKVA	0	MHCBN
DRB1_0901	QIVGGVYLLPRRGPA	0	MHCBN
DRB1_0901	QPRGRRQPIPKARQA	0	MHCBN
DRB1_0901	RLGVRATRKTSERSA	0	MHCBN
DRB1_0901	RPSWGPTDPRRRSRA	0	MHCBN
DRB1_0901	RRGPRLGVRATRKTA	0	MHCBN
DRB1_0901	RRRSRNLGKVIDTLA	0	MHCBN
DRB1_0901	SERSQPRGRRQPIPA	0	MHCBN
DRB1_0901	SPRGSRPSWGPTDPA	0	MHCBN
DRB1_0901	TKRNTLRRPQDVKFA	0	MHCBN
DRB1_0901	TLRRPQDVRFPGGGA	0	MHCBN
DRB1_0901	VRVLEDGVNYATGNA	0	MHCBN
DRB1_0901	WAQPGYPWPLYGNEA	0	MHCBN
DRB1_1101	ATRKTSERSQPRGRA	0	MHCBN
DRB1_1101	GMGWAGWLLSPRGSA	0	MHCBN
DRB1_1101	KARQPEGRAWAQPGA	0	MHCBN
DRB1_1101	LYGNEGMGWAGWLLA	0	MHCBN
DRB1_1101	MSTNPKEFRKTKRNA	0	MHCBN
DRB1_1101	PEGRAWAQPGYPWPA	0	MHCBN
DRB1_1101	PGGGQIVGGVYLLPA	0	MHCBN
DRB1_1101	QDVRFPGGGQIVGGA	0	MHCBN
DRB1_1101	QPRGRRQPIPKARQA	0	MHCBN
DRB1_1101	RPSWGPTDPRRRSRA	0	MHCBN
DRB1_1101	SERSQPRGRRQPIPA	0	MHCBN
DRB1_1101	SPRGSRPSWGPTDPA	0	MHCBN
DRB1_1101	TKRNTLRRPQDVKFA	0	MHCBN
DRB1_1101	TLRRPQDVRFPGGGA	0	MHCBN
DRB1_1101	VRVLEDGVNYATGNA	0	MHCBN
DRB1_1101	WAQPGYPWPLYGNEA	0	MHCBN
DRB1_1102	ATRKTSERSQPRGRA	0	MHCBN
DRB1_1102	GAARALAHGVRVLEA	0	MHCBN
DRB1_1102	GAPLGGAARALAHGA	0	MHCBN
DRB1_1102	GMGWAGWLLSPRGSA	0	MHCBN
DRB1_1102	GWLLSPRGSRPSWGA	0	MHCBN
DRB1_1102	KARQPEGRAWAQPGA	0	MHCBN
DRB1_1102	KEFRKTKRNTLRRPA	0	MHCBN
DRB1_1102	LYGNEGMGWAGWLLA	0	MHCBN
DRB1_1102	MSTNPKEFRKTKRNA	0	MHCBN
DRB1_1102	PGGGQIVGGVYLLPA	0	MHCBN
DRB1_1102	PTDPRRRSRNLGKVA	0	MHCBN
DRB1_1102	QDVRFPGGGQIVGGA	0	MHCBN
DRB1_1102	QPRGRRQPIPKARQA	0	MHCBN
DRB1_1102	RLGVRATRKTSERSA	0	MHCBN
DRB1_1102	RPSWGPTDPRRRSRA	0	MHCBN
DRB1_1102	RRGPRLGVRATRKTA	0	MHCBN
DRB1_1102	RRRSRNLGKVIDTLA	0	MHCBN
DRB1_1102	SERSQPRGRRQPIPA	0	MHCBN
DRB1_1102	SPRGSRPSWGPTDPA	0	MHCBN
DRB1_1102	TKRNTLRRPQDVKFA	0	MHCBN
DRB1_1102	TLRRPQDVRFPGGGA	0	MHCBN
DRB1_1102	VRVLEDGVNYATGNA	0	MHCBN
DRB1_1102	WAQPGYPWPLYGNEA	0	MHCBN
DRB1_1103	ATRKTSERSQPRGRA	0	MHCBN
DRB1_1103	GAPLGGAARALAHGA	0	MHCBN
DRB1_1103	GMGWAGWLLSPRGSA	0	MHCBN
DRB1_1103	GWLLSPRGSRPSWGA	0	MHCBN
DRB1_1103	KARQPEGRAWAQPGA	0	MHCBN
DRB1_1103	KEFRKTKRNTLRRPA	0	MHCBN
DRB1_1103	LYGNEGMGWAGWLLA	0	MHCBN
DRB1_1103	MSTNPKEFRKTKRNA	0	MHCBN
DRB1_1103	PEGRAWAQPGYPWPA	0	MHCBN
DRB1_1103	PTDPRRRSRNLGKVA	0	MHCBN
DRB1_1103	QDVRFPGGGQIVGGA	0	MHCBN
DRB1_1103	QIVGGVYLLPRRGPA	0	MHCBN
DRB1_1103	QPRGRRQPIPKARQA	0	MHCBN
DRB1_1103	RLGVRATRKTSERSA	0	MHCBN
DRB1_1103	RPSWGPTDPRRRSRA	0	MHCBN
DRB1_1103	RRGPRLGVRATRKTA	0	MHCBN
DRB1_1103	RRRSRNLGKVIDTLA	0	MHCBN
DRB1_1103	SERSQPRGRRQPIPA	0	MHCBN
DRB1_1103	SPRGSRPSWGPTDPA	0	MHCBN
DRB1_1103	TKRNTLRRPQDVKFA	0	MHCBN
DRB1_1103	TLRRPQDVRFPGGGA	0	MHCBN
DRB1_1103	VRVLEDGVNYATGNA	0	MHCBN
DRB1_1103	WAQPGYPWPLYGNEA	0	MHCBN
DRB1_1104	ATRKTSERSQPRGRA	0	MHCBN
DRB1_1104	GAARALAHGVRVLEA	0	MHCBN
DRB1_1104	GMGWAGWLLSPRGSA	0	MHCBN
DRB1_1104	KARQPEGRAWAQPGA	0	MHCBN
DRB1_1104	KEFRKTKRNTLRRPA	0	MHCBN
DRB1_1104	LYGNEGMGWAGWLLA	0	MHCBN
DRB1_1104	MSTNPKEFRKTKRNA	0	MHCBN
DRB1_1104	PEGRAWAQPGYPWPA	0	MHCBN
DRB1_1104	PGGGQIVGGVYLLPA	0	MHCBN
DRB1_1104	QDVRFPGGGQIVGGA	0	MHCBN
DRB1_1104	QPRGRRQPIPKARQA	0	MHCBN
DRB1_1104	RPSWGPTDPRRRSRA	0	MHCBN
DRB1_1104	RRGPRLGVRATRKTA	0	MHCBN
DRB1_1104	SERSQPRGRRQPIPA	0	MHCBN
DRB1_1104	SPRGSRPSWGPTDPA	0	MHCBN
DRB1_1104	TKRNTLRRPQDVKFA	0	MHCBN
DRB1_1104	TLRRPQDVRFPGGGA	0	MHCBN
DRB1_1104	VRVLEDGVNYATGNA	0	MHCBN
DRB1_1104	WAQPGYPWPLYGNEA	0	MHCBN
DRB1_1301	ATRKTSERSQPRGRA	0	MHCBN
DRB1_1301	DLMGYIPLVGAPLGA	0	MHCBN
DRB1_1301	GAARALAHGVRVLEA	0	MHCBN
DRB1_1301	GAPLGGAARALAHGA	0	MHCBN
DRB1_1301	GMGWAGWLLSPRGSA	0	MHCBN
DRB1_1301	GWLLSPRGSRPSWGA	0	MHCBN
DRB1_1301	KARQPEGRAWAQPGA	0	MHCBN
DRB1_1301	KEFRKTKRNTLRRPA	0	MHCBN
DRB1_1301	LYGNEGMGWAGWLLA	0	MHCBN
DRB1_1301	MSTNPKEFRKTKRNA	0	MHCBN
DRB1_1301	PEGRAWAQPGYPWPA	0	MHCBN
DRB1_1301	PGGGQIVGGVYLLPA	0	MHCBN
DRB1_1301	PTDPRRRSRNLGKVA	0	MHCBN
DRB1_1301	QDVRFPGGGQIVGGA	0	MHCBN
DRB1_1301	QPRGRRQPIPKARQA	0	MHCBN
DRB1_1301	RLGVRATRKTSERSA	0	MHCBN
DRB1_1301	RPSWGPTDPRRRSRA	0	MHCBN
DRB1_1301	RRRSRNLGKVIDTLA	0	MHCBN
DRB1_1301	SERSQPRGRRQPIPA	0	MHCBN
DRB1_1301	SPRGSRPSWGPTDPA	0	MHCBN
DRB1_1301	TKRNTLRRPQDVKFA	0	MHCBN
DRB1_1301	TLRRPQDVRFPGGGA	0	MHCBN
DRB1_1301	VRVLEDGVNYATGNA	0	MHCBN
DRB1_1301	WAQPGYPWPLYGNEA	0	MHCBN
DRB1_1302	ATRKTSERSQPRGRA	0	MHCBN
DRB1_1302	DLMGYIPLVGAPLGA	0	MHCBN
DRB1_1302	GMGWAGWLLSPRGSA	0	MHCBN
DRB1_1302	KARQPEGRAWAQPGA	0	MHCBN
DRB1_1302	KEFRKTKRNTLRRPA	0	MHCBN
DRB1_1302	MSTNPKEFRKTKRNA	0	MHCBN
DRB1_1302	PEGRAWAQPGYPWPA	0	MHCBN
DRB1_1302	PGGGQIVGGVYLLPA	0	MHCBN
DRB1_1302	PTDPRRRSRNLGKVA	0	MHCBN
DRB1_1302	QDVRFPGGGQIVGGA	0	MHCBN
DRB1_1302	QPRGRRQPIPKARQA	0	MHCBN
DRB1_1302	RLGVRATRKTSERSA	0	MHCBN
DRB1_1302	RPSWGPTDPRRRSRA	0	MHCBN
DRB1_1302	RRGPRLGVRATRKTA	0	MHCBN
DRB1_1302	RRRSRNLGKVIDTLA	0	MHCBN
DRB1_1302	SERSQPRGRRQPIPA	0	MHCBN
DRB1_1302	TKRNTLRRPQDVKFA	0	MHCBN
DRB1_1302	TLRRPQDVRFPGGGA	0	MHCBN
DRB1_1302	VRVLEDGVNYATGNA	0	MHCBN
DRB1_1302	WAQPGYPWPLYGNEA	0	MHCBN
DRB1_1402	ATRKTSERSQPRGRA	0	MHCBN
DRB1_1402	GMGWAGWLLSPRGSA	0	MHCBN
DRB1_1402	KARQPEGRAWAQPGA	0	MHCBN
DRB1_1402	KEFRKTKRNTLRRPA	0	MHCBN
DRB1_1402	MSTNPKEFRKTKRNA	0	MHCBN
DRB1_1402	LYGNEGMGWAGWLLA	0	MHCBN
DRB1_1402	PEGRAWAQPGYPWPA	0	MHCBN
DRB1_1402	PGGGQIVGGVYLLPA	0	MHCBN
DRB1_1402	PTDPRRRSRNLGKVA	0	MHCBN
DRB1_1402	QDVRFPGGGQIVGGA	0	MHCBN
DRB1_1402	QIVGGVYLLPRRGPA	0	MHCBN
DRB1_1402	QPRGRRQPIPKARQA	0	MHCBN
DRB1_1402	SPRGSRPSWGPTDPA	0	MHCBN
DRB1_1402	RLGVRATRKTSERSA	0	MHCBN
DRB1_1402	RPSWGPTDPRRRSRA	0	MHCBN
DRB1_1402	RRRSRNLGKVIDTLA	0	MHCBN
DRB1_1402	SERSQPRGRRQPIPA	0	MHCBN
DRB1_1402	TCGFADLMGYIPLVA	0	MHCBN
DRB1_1402	TKRNTLRRPQDVKFA	0	MHCBN
DRB1_1402	TLRRPQDVRFPGGGA	0	MHCBN
DRB1_1402	VRVLEDGVNYATGNA	0	MHCBN
DRB1_1402	WAQPGYPWPLYGNEA	0	MHCBN
DRB1_1502	ATRKTSERSQPRGRA	0	MHCBN
DRB1_1502	GMGWAGWLLSPRGSA	0	MHCBN
DRB1_1502	GWLLSPRGSRPSWGA	0	MHCBN
DRB1_1502	KARQPEGRAWAQPGA	0	MHCBN
DRB1_1502	KEFRKTKRNTLRRPA	0	MHCBN
DRB1_1502	LYGNEGMGWAGWLLA	0	MHCBN
DRB1_1502	MSTNPKEFRKTKRNA	0	MHCBN
DRB1_1502	PEGRAWAQPGYPWPA	0	MHCBN
DRB1_1502	PGGGQIVGGVYLLPA	0	MHCBN
DRB1_1502	PTDPRRRSRNLGKVA	0	MHCBN
DRB1_1502	QDVRFPGGGQIVGGA	0	MHCBN
DRB1_1502	QIVGGVYLLPRRGPA	0	MHCBN
DRB1_1502	QPRGRRQPIPKARQA	0	MHCBN
DRB1_1502	RLGVRATRKTSERSA	0	MHCBN
DRB1_1502	RPSWGPTDPRRRSRA	0	MHCBN
DRB1_1502	RRGPRLGVRATRKTA	0	MHCBN
DRB1_1502	RRRSRNLGKVIDTLA	0	MHCBN
DRB1_1502	SERSQPRGRRQPIPA	0	MHCBN
DRB1_1502	SPRGSRPSWGPTDPA	0	MHCBN
DRB1_1502	TKRNTLRRPQDVKFA	0	MHCBN
DRB1_1502	TLRRPQDVRFPGGGA	0	MHCBN
DRB1_1502	VRVLEDGVNYATGNA	0	MHCBN
DRB1_1502	WAQPGYPWPLYGNEA	0	MHCBN
DRB1_1601	ATRKTSERSQPRGRA	0	MHCBN
DRB1_1601	GAARALAHGVRVLEA	0	MHCBN
DRB1_1601	GAPLGGAARALAHGA	0	MHCBN
DRB1_1601	GMGWAGWLLSPRGSA	0	MHCBN
DRB1_1601	GWLLSPRGSRPSWGA	0	MHCBN
DRB1_1601	IDTLTCGFADLMGYA	0	MHCBN
DRB1_1601	KARQPEGRAWAQPGA	0	MHCBN
DRB1_1601	KEFRKTKRNTLRRPA	0	MHCBN
DRB1_1601	LYGNEGMGWAGWLLA	0	MHCBN
DRB1_1601	MSTNPKEFRKTKRNA	0	MHCBN
DRB1_1601	PEGRAWAQPGYPWPA	0	MHCBN
DRB1_1601	PTDPRRRSRNLGKVA	0	MHCBN
DRB1_1601	QDVRFPGGGQIVGGA	0	MHCBN
DRB1_1601	QPRGRRQPIPKARQA	0	MHCBN
DRB1_1601	RLGVRATRKTSERSA	0	MHCBN
DRB1_1601	RPSWGPTDPRRRSRA	0	MHCBN
DRB1_1601	RRRSRNLGKVIDTLA	0	MHCBN
DRB1_1601	SERSQPRGRRQPIPA	0	MHCBN
DRB1_1601	SPRGSRPSWGPTDPA	0	MHCBN
DRB1_1601	TKRNTLRRPQDVKFA	0	MHCBN
DRB1_1601	TLRRPQDVRFPGGGA	0	MHCBN
DRB1_1601	VRVLEDGVNYATGNA	0	MHCBN
DRB1_1601	WAQPGYPWPLYGNEA	0	MHCBN
DRB1_1601	PGGGQIVGGVYLLPA	0	MHCBN
DRB1_1501	ATRKTSERSQPRGRA	0	MHCBN
DRB1_1501	GMGWAGWLLSPRGSA	0	MHCBN
DRB1_1501	KARQPEGRAWAQPGA	0	MHCBN
DRB1_1501	KEFRKTKRNTLRRPA	0	MHCBN
DRB1_1501	LYGNEGMGWAGWLLA	0	MHCBN
DRB1_1501	MSTNPKEFRKTKRNA	0	MHCBN
DRB1_1501	PEGRAWAQPGYPWPA	0	MHCBN
DRB1_1501	PTDPRRRSRNLGKVA	0	MHCBN
DRB1_1501	QDVRFPGGGQIVGGA	0	MHCBN
DRB1_1501	QPRGRRQPIPKARQA	0	MHCBN
DRB1_1501	RLGVRATRKTSERSA	0	MHCBN
DRB1_1501	RRGPRLGVRATRKTA	0	MHCBN
DRB1_1501	RRRSRNLGKVIDTLA	0	MHCBN
DRB1_1501	SERSQPRGRRQPIPA	0	MHCBN
DRB1_1501	SPRGSRPSWGPTDPA	0	MHCBN
DRB1_1501	TKRNTLRRPQDVKFA	0	MHCBN
DRB1_1501	TLRRPQDVRFPGGGA	0	MHCBN
DRB1_1501	VRVLEDGVNYATGNA	0	MHCBN
DRB1_0102	DGVNYATGNLPGCSA	1	MHCBN
DRB1_0102	DLMGYIPLVGAPLGA	1	MHCBN
DRB1_0102	GAARALAHGVRVLEA	1	MHCBN
DRB1_0102	GAPLGGAARALAHGA	1	MHCBN
DRB1_0102	GWLLSPRGSRPSWGA	1	MHCBN
DRB1_0102	IDTLTCGFADLMGYA	1	MHCBN
DRB1_0102	PGGGQIVGGVYLLPA	1	MHCBN
DRB1_0102	QDVRFPGGGQIVGGA	1	MHCBN
DRB1_0102	QIVGGVYLLPRRGPA	1	MHCBN
DRB1_0102	QPRGRRQPIPKARQA	1	MHCBN
DRB1_0102	TCGFADLMGYIPLVA	1	MHCBN
DRB1_0102	TKRNTLRRPQDVKFA	1	MHCBN
DRB1_0102	WAQPGYPWPLYGNEA	1	MHCBN
DRB1_0301	DGVNYATGNLPGCSA	1	MHCBN
DRB1_0301	IDTLTCGFADLMGYA	1	MHCBN
DRB1_0301	TCGFADLMGYIPLVA	1	MHCBN
DRB1_0302	DGVNYATGNLPGCSA	1	MHCBN
DRB1_0302	GWLLSPRGSRPSWGA	1	MHCBN
DRB1_0302	IDTLTCGFADLMGYA	1	MHCBN
DRB1_0401	DGVNYATGNLPGCSA	1	MHCBN
DRB1_0401	GWLLSPRGSRPSWGA	1	MHCBN
DRB1_0401	IDTLTCGFADLMGYA	1	MHCBN
DRB1_0401	LYGNEGMGWAGWLLA	1	MHCBN
DRB1_0401	QIVGGVYLLPRRGPA	1	MHCBN
DRB1_0401	TCGFADLMGYIPLVA	1	MHCBN
DRB1_0401	VRVLEDGVNYATGNA	1	MHCBN
DRB1_0402	DGVNYATGNLPGCSA	1	MHCBN
DRB1_0402	DLMGYIPLVGAPLGA	1	MHCBN
DRB1_0402	GAARALAHGVRVLEA	1	MHCBN
DRB1_0402	GAPLGGAARALAHGA	1	MHCBN
DRB1_0402	GWLLSPRGSRPSWGA	1	MHCBN
DRB1_0402	IDTLTCGFADLMGYA	1	MHCBN
DRB1_0402	QIVGGVYLLPRRGPA	1	MHCBN
DRB1_0402	QPRGRRQPIPKARQA	1	MHCBN
DRB1_0402	RLGVRATRKTSERSA	1	MHCBN
DRB1_0402	RRGPRLGVRATRKTA	1	MHCBN
DRB1_0402	RRRSRNLGKVIDTLA	1	MHCBN
DRB1_0402	TCGFADLMGYIPLVA	1	MHCBN
DRB1_0402	TKRNTLRRPQDVKFA	1	MHCBN
DRB1_0402	TLRRPQDVRFPGGGA	1	MHCBN
DRB1_0701	DGVNYATGNLPGCSA	1	MHCBN
DRB1_0701	DLMGYIPLVGAPLGA	1	MHCBN
DRB1_0701	GAARALAHGVRVLEA	1	MHCBN
DRB1_0701	IDTLTCGFADLMGYA	1	MHCBN
DRB1_0701	PGGGQIVGGVYLLPA	1	MHCBN
DRB1_0701	TCGFADLMGYIPLVA	1	MHCBN
DRB1_0802	DGVNYATGNLPGCSA	1	MHCBN
DRB1_0802	DLMGYIPLVGAPLGA	1	MHCBN
DRB1_0802	GAPLGGAARALAHGA	1	MHCBN
DRB1_0802	GWLLSPRGSRPSWGA	1	MHCBN
DRB1_0802	IDTLTCGFADLMGYA	1	MHCBN
DRB1_0802	QPRGRRQPIPKARQA	1	MHCBN
DRB1_0802	RLGVRATRKTSERSA	1	MHCBN
DRB1_0802	RRGPRLGVRATRKTA	1	MHCBN
DRB1_0802	RRRSRNLGKVIDTLA	1	MHCBN
DRB1_0802	TCGFADLMGYIPLVA	1	MHCBN
DRB1_0901	DGVNYATGNLPGCSA	1	MHCBN
DRB1_0901	DLMGYIPLVGAPLGA	1	MHCBN
DRB1_0901	GAARALAHGVRVLEA	1	MHCBN
DRB1_0901	IDTLTCGFADLMGYA	1	MHCBN
DRB1_0901	PGGGQIVGGVYLLPA	1	MHCBN
DRB1_0901	QDVRFPGGGQIVGGA	1	MHCBN
DRB1_0901	TCGFADLMGYIPLVA	1	MHCBN
DRB1_1101	DGVNYATGNLPGCSA	1	MHCBN
DRB1_1101	DLMGYIPLVGAPLGA	1	MHCBN
DRB1_1101	GAARALAHGVRVLEA	1	MHCBN
DRB1_1101	GAPLGGAARALAHGA	1	MHCBN
DRB1_1101	GWLLSPRGSRPSWGA	1	MHCBN
DRB1_1101	IDTLTCGFADLMGYA	1	MHCBN
DRB1_1101	PTDPRRRSRNLGKVA	1	MHCBN
DRB1_1101	QIVGGVYLLPRRGPA	1	MHCBN
DRB1_1101	RLGVRATRKTSERSA	1	MHCBN
DRB1_1101	RRGPRLGVRATRKTA	1	MHCBN
DRB1_1101	RRRSRNLGKVIDTLA	1	MHCBN
DRB1_1101	TCGFADLMGYIPLVA	1	MHCBN
DRB1_1102	DGVNYATGNLPGCSA	1	MHCBN
DRB1_1102	DLMGYIPLVGAPLGA	1	MHCBN
DRB1_1102	IDTLTCGFADLMGYA	1	MHCBN
DRB1_1102	PEGRAWAQPGYPWPA	1	MHCBN
DRB1_1102	QIVGGVYLLPRRGPA	1	MHCBN
DRB1_1102	TCGFADLMGYIPLVA	1	MHCBN
DRB1_1103	DGVNYATGNLPGCSA	1	MHCBN
DRB1_1103	DLMGYIPLVGAPLGA	1	MHCBN
DRB1_1103	GAARALAHGVRVLEA	1	MHCBN
DRB1_1103	IDTLTCGFADLMGYA	1	MHCBN
DRB1_1103	PGGGQIVGGVYLLPA	1	MHCBN
DRB1_1103	TCGFADLMGYIPLVA	1	MHCBN
DRB1_1104	DGVNYATGNLPGCSA	1	MHCBN
DRB1_1104	DLMGYIPLVGAPLGA	1	MHCBN
DRB1_1104	GAPLGGAARALAHGA	1	MHCBN
DRB1_1104	GWLLSPRGSRPSWGA	1	MHCBN
DRB1_1104	IDTLTCGFADLMGYA	1	MHCBN
DRB1_1104	PTDPRRRSRNLGKVA	1	MHCBN
DRB1_1104	QIVGGVYLLPRRGPA	1	MHCBN
DRB1_1104	RLGVRATRKTSERSA	1	MHCBN
DRB1_1104	RRRSRNLGKVIDTLA	1	MHCBN
DRB1_1104	TCGFADLMGYIPLVA	1	MHCBN
DRB1_1301	DGVNYATGNLPGCSA	1	MHCBN
DRB1_1301	IDTLTCGFADLMGYA	1	MHCBN
DRB1_1301	QIVGGVYLLPRRGPA	1	MHCBN
DRB1_1301	RRGPRLGVRATRKTA	1	MHCBN
DRB1_1301	TCGFADLMGYIPLVA	1	MHCBN
DRB1_1302	DGVNYATGNLPGCSA	1	MHCBN
DRB1_1302	GAARALAHGVRVLEA	1	MHCBN
DRB1_1302	GAPLGGAARALAHGA	1	MHCBN
DRB1_1302	GWLLSPRGSRPSWGA	1	MHCBN
DRB1_1302	IDTLTCGFADLMGYA	1	MHCBN
DRB1_1302	LYGNEGMGWAGWLLA	1	MHCBN
DRB1_1302	QIVGGVYLLPRRGPA	1	MHCBN
DRB1_1302	SPRGSRPSWGPTDPA	1	MHCBN
DRB1_1302	TCGFADLMGYIPLVA	1	MHCBN
DRB1_1402	DGVNYATGNLPGCSA	1	MHCBN
DRB1_1402	DLMGYIPLVGAPLGA	1	MHCBN
DRB1_1402	GAARALAHGVRVLEA	1	MHCBN
DRB1_1402	GAPLGGAARALAHGA	1	MHCBN
DRB1_1402	GWLLSPRGSRPSWGA	1	MHCBN
DRB1_1402	IDTLTCGFADLMGYA	1	MHCBN
DRB1_1402	RRGPRLGVRATRKTA	1	MHCBN
DRB1_1502	DGVNYATGNLPGCSA	1	MHCBN
DRB1_1502	DLMGYIPLVGAPLGA	1	MHCBN
DRB1_1502	GAARALAHGVRVLEA	1	MHCBN
DRB1_1502	IDTLTCGFADLMGYA	1	MHCBN
DRB1_1502	TCGFADLMGYIPLVA	1	MHCBN
DRB1_1601	DGVNYATGNLPGCSA	1	MHCBN
DRB1_1601	DLMGYIPLVGAPLGA	1	MHCBN
DRB1_1601	QIVGGVYLLPRRGPA	1	MHCBN
DRB1_1601	RRGPRLGVRATRKTA	1	MHCBN
DRB1_1601	TCGFADLMGYIPLVA	1	MHCBN
DRB1_1501	DGVNYATGNLPGCSA	1	MHCBN
DRB1_1501	DLMGYIPLVGAPLGA	1	MHCBN
DRB1_1501	GAARALAHGVRVLEA	1	MHCBN
DRB1_1501	GAPLGGAARALAHGA	1	MHCBN
DRB1_1501	GWLLSPRGSRPSWGA	1	MHCBN
DRB1_1501	IDTLTCGFADLMGYA	1	MHCBN
DRB1_1501	PGGGQIVGGVYLLPA	1	MHCBN
DRB1_1501	QIVGGVYLLPRRGPA	1	MHCBN
DRB1_1501	RPSWGPTDPRRRSRA	1	MHCBN
DRB1_1501	TCGFADLMGYIPLVA	1	MHCBN
DRB1_1101	AGLLGNVSTVLLGGV	0	MHCBN
DRB1_1201	AGLLGNVSTVLLGGV	0	MHCBN
DRB1_1201	KSKYKLATSVLAGLL	0	MHCBN
DRB1_1201	VVFPASFFIKLPILA	0	MHCBN
DRB1_1302	VVFPASFFIKLPILA	0	MHCBN
DRB1_0301	AGLLGNVSTVLLGGV	0	MHCBN
DRB1_0301	KSKYKLATSVLAGLL	0	MHCBN
DRB1_0301	LVNLLIFHINGKIIK	0	MHCBN
DRB1_0301	VVFPASFFIKLPILA	0	MHCBN
DRB1_0405	LVNLLIFHINGKIIK	0	MHCBN
DRB1_0801	AGLLGNVSTVLLGGV	0	MHCBN
DRB1_1501	ENPVVHFDKNIVTPR	0	MHCBN
DRB1_1501	ENPVVHFFKNIVTAR	0	MHCBN
DRB1_1501	ENPVVHFFKNIVTPA	0	MHCBN
DRB1_1201	KSKYKLATSVLAGLL	0	MHCBN
DRB1_1501	KSKYKLATSVLAGLL	1	MHCBN
DRB1_0401	KSKYKLATSVLAGLL	1	MHCBN
DRB1_0405	KSKYKLATSVLAGLL	1	MHCBN
DRB1_1101	KSKYKLATSVLAGLL	1	MHCBN
DRB3_0101	KSKYKLATSVLAGLL	1	MHCBN
DRB4_0101	KSKYKLATSVLAGLL	1	MHCBN
DRB1_1302	KSKYKLATSVLAGLL	1	MHCBN
DRB1_0701	KSKYKLATSVLAGLL	1	MHCBN
DRB1_0802	KSKYKLATSVLAGLL	1	MHCBN
DRB1_0901	KSKYKLATSVLAGLL	1	MHCBN
DRB1_0401	DYSQLQDSDPDSFQD	0	MHCBN
DRB1_0401	QNILLSNQPLGPQFP	0	MHCBN
DRB1_0401	QNQLLSNAPLGPQFP	0	MHCBN
DRB1_1101	KNCSFNISTSIRGKV	1	MHCBN
DRB1_0401	KNCSFNISTSIRGKV	1	MHCBN
DRB1_1501	WAQPGYPWPLYGNEA	0	MHCBN
DRB1_1502	GAPLGGAARALAHGA	1	MHCBN
DRB1_0405	IDGLEVDVPGIDPNA	1	MHCBN
DRB1_0701	ALTGGMELTRDPTVP	1	MHCBN
DRB1_1502	DFNHYYTLKTGLEAD	1	MHCBN
DRB1_1101	DTQFVRFDSDAASQR	0	MHCBN
DRB1_1101	FFPVIFSKASSSLQL	1	MHCBN
DRB1_0301	GLAYKFVVPGAATPY	0	MHCBN
DRB1_1501	GLAYKFVVPGAATPY	0	MHCBN
DRB1_1501	GLAYKFVVPGAATPY	0	MHCBN
DRB3_0101	GLAYKFVVPGAATPY	0	MHCBN
DRB1_0401	GLAYKFVVPGAATPY	1	MHCBN
DRB1_0405	GLAYKFVVPGAATPY	1	MHCBN
DRB1_1101	GLAYKFVVPGAATPY	1	MHCBN
DRB1_1201	GLAYKFVVPGAATPY	1	MHCBN
DRB4_0101	GLAYKFVVPGAATPY	1	MHCBN
DRB1_1302	GLAYKFVVPGAATPY	1	MHCBN
DRB1_0701	GLAYKFVVPGAATPY	1	MHCBN
DRB1_0802	GLAYKFVVPGAATPY	1	MHCBN
DRB1_0901	GLAYKFVVPGAATPY	1	MHCBN
DRB1_1101	GNWQYFFPVIFSKAS	1	MHCBN
DRB3_0101	HNWVNHAVPLAMKLI	0	MHCBN
DRB1_1501	HNWVNHAVPLAMKLI	1	MHCBN
DRB1_0301	HNWVNHAVPLAMKLI	1	MHCBN
DRB1_0401	HNWVNHAVPLAMKLI	1	MHCBN
DRB1_0405	HNWVNHAVPLAMKLI	1	MHCBN
DRB1_1101	HNWVNHAVPLAMKLI	1	MHCBN
DRB1_1201	HNWVNHAVPLAMKLI	1	MHCBN
DRB4_0101	HNWVNHAVPLAMKLI	1	MHCBN
DRB1_1302	HNWVNHAVPLAMKLI	1	MHCBN
DRB1_0701	HNWVNHAVPLAMKLI	1	MHCBN
DRB1_0802	HNWVNHAVPLAMKLI	1	MHCBN
DRB1_0901	HNWVNHAVPLAMKLI	1	MHCBN
DRB1_1502	KPFQLEAVFEANQNT	1	MHCBN
DRB1_0401	KVQWKVDNALQSGNS	1	MHCBN
DRB1_1501	KYKIAGGIAGGLALL	0	MHCBN
DRB1_0401	KYKIAGGIAGGLALL	1	MHCBN
DRB1_0405	KYKIAGGIAGGLALL	1	MHCBN
DRB1_1101	KYKIAGGIAGGLALL	1	MHCBN
DRB1_1201	KYKIAGGIAGGLALL	1	MHCBN
DRB1_1302	KYKIAGGIAGGLALL	1	MHCBN
DRB1_0701	KYKIAGGIAGGLALL	1	MHCBN
DRB1_0802	KYKIAGGIAGGLALL	1	MHCBN
DRB1_0901	KYKIAGGIAGGLALL	1	MHCBN
DRB1_0301	LAHGVRVLEDGVNYA	0	MHCBN
DRB1_0302	LAHGVRVLEDGVNYA	0	MHCBN
DRB1_0401	LAHGVRVLEDGVNYA	0	MHCBN
DRB1_0402	LAHGVRVLEDGVNYA	0	MHCBN
DRB1_0701	LAHGVRVLEDGVNYA	0	MHCBN
DRB1_0802	LAHGVRVLEDGVNYA	0	MHCBN
DRB1_0901	LAHGVRVLEDGVNYA	0	MHCBN
DRB1_1101	LAHGVRVLEDGVNYA	0	MHCBN
DRB1_1102	LAHGVRVLEDGVNYA	0	MHCBN
DRB1_1103	LAHGVRVLEDGVNYA	0	MHCBN
DRB1_1104	LAHGVRVLEDGVNYA	0	MHCBN
DRB1_1301	LAHGVRVLEDGVNYA	0	MHCBN
DRB1_1302	LAHGVRVLEDGVNYA	0	MHCBN
DRB1_1402	LAHGVRVLEDGVNYA	0	MHCBN
DRB1_1502	LAHGVRVLEDGVNYA	0	MHCBN
DRB1_1601	LAHGVRVLEDGVNYA	0	MHCBN
DRB1_1501	LAHGVRVLEDGVNYA	0	MHCBN
DRB1_0102	LAHGVRVLEDGVNYA	1	MHCBN
DRB4_0101	LKEFTVSGNILTIRL	1	MHCBN
DRB4_0101	LLKEFTVSGNILTIR	1	MHCBN
DRB4_0101	LPVPGVLLKEFTVSG	1	MHCBN
DRB1_0401	MNFSWAMDLDPKGAN	1	MHCBN
DRB1_0301	MRKLAILSVSSFLFV	0	MHCBN
DRB1_0801	MRKLAILSVSSFLFV	0	MHCBN
DRB1_1501	MRKLAILSVSSFLFV	1	MHCBN
DRB1_0401	MRKLAILSVSSFLFV	1	MHCBN
DRB1_0405	MRKLAILSVSSFLFV	1	MHCBN
DRB1_1101	MRKLAILSVSSFLFV	1	MHCBN
DRB1_1302	MRKLAILSVSSFLFV	1	MHCBN
DRB1_0701	MRKLAILSVSSFLFV	1	MHCBN
DRB1_0901	MRKLAILSVSSFLFV	1	MHCBN
DRB1_0802	MRKLAILSVSSFLFV	0	MHCBN
DRB1_1201	NVKYLVIVFLIFFDL	0	MHCBN
DRB1_0301	NVKYLVIVFLIFFDL	0	MHCBN
DRB1_0405	NVKYLVIVFLIFFDL	0	MHCBN
DRB1_0901	NVKYLVIVFLIFFDL	0	MHCBN
DRB1_0701	SLAVVSTQLIMPGQE	1	MHCBN
DRB1_1101	SLKPCVKLTPLCVSL	1	MHCBN
DRB1_0401	SLKPCVKLTPLCVSL	1	MHCBN
DRB1_1201	SSVFNVVNSSIGLIM	0	MHCBN
DRB1_0301	SSVFNVVNSSIGLIM	0	MHCBN
DRB1_1201	SSVFNVVNSSIGLIM	0	MHCBN
DRB1_0401	SSVFNVVNSSIGLIM	1	MHCBN
DRB1_0405	SSVFNVVNSSIGLIM	1	MHCBN
DRB1_1101	SSVFNVVNSSIGLIM	1	MHCBN
DRB1_1302	SSVFNVVNSSIGLIM	1	MHCBN
DRB1_0701	SSVFNVVNSSIGLIM	1	MHCBN
DRB1_0802	SSVFNVVNSSIGLIM	1	MHCBN
DRB1_0901	SSVFNVVNSSIGLIM	1	MHCBN
DRB1_1501	SSVFNVVNSSIGLIM	1	MHCBN
DRB1_1502	SVQIPKVPYPNGIVY	1	MHCBN
DRB1_0401	TKIYSYFPSVISKVN	1	MHCBN
DRB1_1101	TPDFIVPLTDLRIPS	0	MHCBN
DRB1_1101	TSYVKVLHHMVKISG	1	MHCBN
DRB1_1101	VITQACPKVSFEPIP	1	MHCBN
DRB1_0401	VITQACPKVSFEPIP	1	MHCBN
DRB1_0301	VKNVIGPFMKAVCVE	0	MHCBN
DRB1_0401	VKNVIGPFMKAVCVE	0	MHCBN
DRB1_0405	VKNVIGPFMKAVCVE	0	MHCBN
DRB1_0301	VYLLPRRGPRLGVRA	0	MHCBN
DRB1_0302	VYLLPRRGPRLGVRA	0	MHCBN
DRB1_0401	VYLLPRRGPRLGVRA	0	MHCBN
DRB1_0701	VYLLPRRGPRLGVRA	0	MHCBN
DRB1_1104	VYLLPRRGPRLGVRA	0	MHCBN
DRB1_1402	VYLLPRRGPRLGVRA	0	MHCBN
DRB1_0102	VYLLPRRGPRLGVRA	1	MHCBN
DRB1_0402	VYLLPRRGPRLGVRA	1	MHCBN
DRB1_0802	VYLLPRRGPRLGVRA	1	MHCBN
DRB1_0901	VYLLPRRGPRLGVRA	1	MHCBN
DRB1_1101	VYLLPRRGPRLGVRA	1	MHCBN
DRB1_1102	VYLLPRRGPRLGVRA	1	MHCBN
DRB1_1103	VYLLPRRGPRLGVRA	1	MHCBN
DRB1_1301	VYLLPRRGPRLGVRA	1	MHCBN
DRB1_1302	VYLLPRRGPRLGVRA	1	MHCBN
DRB1_1502	VYLLPRRGPRLGVRA	1	MHCBN
DRB1_1601	VYLLPRRGPRLGVRA	1	MHCBN
DRB1_1501	VYLLPRRGPRLGVRA	1	MHCBN
DQB1_0301	WEAARVAEQLRAYLE	1	MHCBN
DRB1_1502	YEMKFNNNFDKDVVD	1	MHCBN
DPB1_0201	LQSLVSQYFQTVADY	1	MHCBN
DPB1_0201	NNKYAASSYLSLTPE	1	MHCBN
DRB1_1101	CPKYVKANTLKLATG	1	MHCBN
DRB1_1101	CPKYVKQATLKLATG	1	MHCBN
DRB1_1101	CPKYVKQNALKLATG	1	MHCBN
DRB1_1101	CPKYVKQNTAKLATG	1	MHCBN
DRB1_1301	CPKYVKQNTLKAATG	1	MHCBN
DRB1_0402	CPKAVKQNTLKLATG	1	MHCBN
DRB1_0402	CPKYVKQNTLKAATG	1	MHCBN
DRB1_1301	CPKAVKQNTLKLATG	1	MHCBN
DRB1_1301	CPKYVKQNALKLATG	1	MHCBN
DRB1_0406	NRDLAQAYNELSGEA	1	MHCBN
DRB1_1501	ANPVVHFFKNIVTPR	1	MHCBN
DRB1_1501	EAPVVHFFKNIVTPR	1	MHCBN
DRB1_1501	ENAVVHFFKNIVTPR	1	MHCBN
DRB1_1501	ENPVVHFFKAIVTPR	1	MHCBN
DRB1_1501	ENPVVHFFKNAVTPR	1	MHCBN
DRB1_1501	ENPVVHFFKNIATPR	1	MHCBN
DRB1_1501	ENPVVHFFKNIVAPR	1	MHCBN
DRB1_1501	ENPVVHFFKNIVTAR	1	MHCBN
DRB1_1501	ENPVVHFFKNIVTPA	1	MHCBN
DPB1_0901	DIQFGREVHAADLLR	1	MHCBN
DRB1_1501	DRFSAERLKGVDSTL	1	MHCBN
DRB1_0401	MLEFAVEFDLPGIKA	1	MHCBN
DRB1_0401	MLEFVVEFDLPAIKA	1	MHCBN
DRB1_0401	MLEFVVEFDLPGIKA	1	MHCBN
DRB1_0401	MLAFVVEFDLPGIKA	0	MHCBN
DRB1_0401	MLEFVAEFDLPGIKA	0	MHCBN
DRB1_0401	MLEFVVAFDLPGIKA	0	MHCBN
DRB1_0401	MLEFVVEADLPGIKA	0	MHCBN
DRB1_0401	MLEFVVEFALPGIKA	0	MHCBN
DRB1_0401	MLEFVVEFDAPGIKA	0	MHCBN
DRB1_0401	MLEFVVEFDLAGIKA	0	MHCBN
DRB1_0401	MLEFVVEFDLPGAKA	0	MHCBN
DRB1_0401	MLEFVVEFDLPGIAA	0	MHCBN
DRB1_0401	MLEFVVEFDLPGIEA	0	MHCBN
DRB1_0401	MLKFVVEFDLPGIKA	0	MHCBN
DRB1_1501	ENPVVAFFKNIVTPR	1	MHCBN
DRB1_1501	ENPVVHFFANIVTPR	1	MHCBN
DRB1_1501	ENPVVHAFKNIVTPR	0	MHCBN
DRB1_1501	ENPVVHFAKNIVTPR	0	MHCBN
DRB1_0406	NRDFEQAYNELSGEA	1	MHCBN
DRB1_0406	NRDIEQAYNELSGEA	1	MHCBN
DRB1_0406	NRDLDQAYNELSGEA	1	MHCBN
DRB1_0406	NRDLEAAYNELSGEA	1	MHCBN
DRB1_0406	NRDLECAYNELSGEA	1	MHCBN
DRB1_0406	NRDLEDAYNELSGEA	1	MHCBN
DRB1_0406	NRDLEFAYNELSGEA	1	MHCBN
DRB1_0406	NRDLEGAYNELSGEA	1	MHCBN
DRB1_0406	NRDLEHAYNELSGEA	1	MHCBN
DRB1_0406	NRDLEIAYNELSGEA	1	MHCBN
DRB1_0406	NRDLELAYNELSGEA	1	MHCBN
DRB1_0406	NRDLEMAYNELSGEA	1	MHCBN
DRB1_0406	NRDLENAYNELSGEA	1	MHCBN
DRB1_0406	NRDLEQAANELSGEA	1	MHCBN
DRB1_0406	NRDLEQACNELSGEA	1	MHCBN
DRB1_0406	NRDLEQAFNELSGEA	1	MHCBN
DRB1_0406	NRDLEQAGNELSGEA	1	MHCBN
DRB1_0406	NRDLEQAMNELSGEA	1	MHCBN
DRB1_0406	NRDLEQANNELSGEA	1	MHCBN
DRB1_0406	NRDLEQAQNELSGEA	1	MHCBN
DRB1_0406	NRDLEQARNELSGEA	1	MHCBN
DRB1_0406	NRDLEQASNELSGEA	1	MHCBN
DRB1_0406	NRDLEQATNELSGEA	1	MHCBN
DRB1_0406	NRDLEQAVNELSGEA	1	MHCBN
DRB1_0406	NRDLEQAWNELSGEA	1	MHCBN
DRB1_0406	NRDLEQAYAELSGEA	1	MHCBN
DRB1_0406	NRDLEQAYDELSGEA	1	MHCBN
DRB1_0406	NRDLEQAYIELSGEA	1	MHCBN
DRB1_0406	NRDLEQAYNALSGEA	1	MHCBN
DRB1_0406	NRDLEQAYNCLSGEA	1	MHCBN
DRB1_0406	NRDLEQAYNDLSGEA	1	MHCBN
DRB1_0406	NRDLEQAYNEESGEA	1	MHCBN
DRB1_0406	NRDLEQAYNEGSGEA	1	MHCBN
DRB1_0406	NRDLEQAYNEHSGEA	1	MHCBN
DRB1_0406	NRDLEQAYNEISGEA	1	MHCBN
DRB1_0406	NRDLEQAYNEKSGEA	1	MHCBN
DRB1_0406	NRDLEQAYNELAGEA	1	MHCBN
DRB1_0406	NRDLEQAYNELGGEA	1	MHCBN
DRB1_0406	NRDLEQAYNELHGEA	1	MHCBN
DRB1_0406	NRDLEQAYNELIGEA	1	MHCBN
DRB1_0406	NRDLEQAYNELKGEA	1	MHCBN
DRB1_0406	NRDLEQAYNELMGEA	1	MHCBN
DRB1_0406	NRDLEQAYNELRGEA	1	MHCBN
DRB1_0406	NRDLEQAYNELTGEA	1	MHCBN
DRB1_0406	NRDLEQAYNELVGEA	1	MHCBN
DRB1_0406	NRDLEQAYNERSGEA	1	MHCBN
DRB1_0406	NRDLEQAYNETSGEA	1	MHCBN
DRB1_0406	NRDLEQAYNEVSGEA	1	MHCBN
DRB1_0406	NRDLEQAYNEYSGEA	1	MHCBN
DRB1_0406	NRDLEQAYNFLSGEA	1	MHCBN
DRB1_0406	NRDLEQAYNHLSGEA	1	MHCBN
DRB1_0406	NRDLEQAYNILSGEA	1	MHCBN
DRB1_0406	NRDLEQAYNKLSGEA	1	MHCBN
DRB1_0406	NRDLEQAYNLLSGEA	1	MHCBN
DRB1_0406	NRDLEQAYNMLSGEA	1	MHCBN
DRB1_0406	NRDLEQAYNQLSGEA	1	MHCBN
DRB1_0406	NRDLEQAYNRLSGEA	1	MHCBN
DRB1_0406	NRDLEQAYNSLSGEA	1	MHCBN
DRB1_0406	NRDLEQAYNVLSGEA	1	MHCBN
DRB1_0406	NRDLEQAYNWLSGEA	1	MHCBN
DRB1_0406	NRDLEQAYNYLSGEA	1	MHCBN
DRB1_0406	NRDLEQAYSELSGEA	1	MHCBN
DRB1_0406	NRDLEQAYTELSGEA	1	MHCBN
DRB1_0406	NRDLEQAYVELSGEA	1	MHCBN
DRB1_0406	NRDLEQCYNELSGEA	1	MHCBN
DRB1_0406	NRDLEQIYNELSGEA	1	MHCBN
DRB1_0406	NRDLEQLYNELSGEA	1	MHCBN
DRB1_0406	NRDLEQMYNELSGEA	1	MHCBN
DRB1_0406	NRDLEQSYNELSGEA	1	MHCBN
DRB1_0406	NRDLEQTYNELSGEA	1	MHCBN
DRB1_0406	NRDLEQVYNELSGEA	1	MHCBN
DRB1_0406	NRDLETAYNELSGEA	1	MHCBN
DRB1_0406	NRDLEVAYNELSGEA	1	MHCBN
DRB1_0406	NRDLEWAYNELSGEA	1	MHCBN
DRB1_0406	NRDLEYAYNELSGEA	1	MHCBN
DRB1_0406	NRDLFQAYNELSGEA	1	MHCBN
DRB1_0406	NRDLIQAYNELSGEA	1	MHCBN
DRB1_0406	NRDLLQAYNELSGEA	1	MHCBN
DRB1_0406	NRDLMQAYNELSGEA	1	MHCBN
DRB1_0406	NRDLNQAYNELSGEA	1	MHCBN
DRB1_0406	NRDLQQAYNELSGEA	1	MHCBN
DRB1_0406	NRDLVQAYNELSGEA	1	MHCBN
DRB1_0406	NRDLWQAYNELSGEA	1	MHCBN
DRB1_0406	NRDLYQAYNELSGEA	1	MHCBN
DRB1_0406	NRDMEQAYNELSGEA	1	MHCBN
DRB1_0406	NRDVEQAYNELSGEA	1	MHCBN
DRB1_1501	ENPVVHFFRNIVTPR	1	MHCBN
DRB1_1501	ENPVVHYFKNIVTPR	1	MHCBN
DQB1_0602	VVVGAGVVGKSALAL	1	MHCBN
DQB1_0302	KDFLEDERAAVDTYC	1	MHCBN
DQB1_0302	KDFLEDRRALVDTYC	1	MHCBN
DQB1_0302	KDILEDERAAVDTYC	1	MHCBN
DQB1_0302	KDILEDKRAAVDTYC	1	MHCBN
DQB1_0302	KDILEDRRALVDTYC	1	MHCBN
DQB1_0302	KDLLEDRRAAVDTYC	1	MHCBN
DQB1_0302	KDLLEDRRALVDTYC	1	MHCBN
DRB1_1501	ENPVVDFFKNIVTPR	1	MHCBN
DRB1_1501	ENPVKHFFKNIVTPR	1	MHCBN
DRB1_1501	ENPVVKFFKNIVTPR	0	MHCBN
DRB1_1501	ASDYKSAHKGFKGVD	1	MHCBN
DRB1_1101	CPKYVKQNTLKLATG	1	MHCBN
DRB1_1301	CPKYVKQNTLKLATG	1	MHCBN
DRB1_0402	CPKYVKQNTLKLATG	1	MHCBN
DRB1_0401	DYSYLQDSDPDSFQD	0	MHCBN
DRB1_1501	ENPVVHFFKNIVTPR	1	MHCBN
DPB1_0402	FFLLTRILTIPQSLD	1	MHCBN
DQB1_0302	KDFLEDRRAAVDTYC	1	MHCBN
DQB1_0302	KDILEQARAAVDTYC	1	MHCBN
DRB1_1501	KGFKGVDAQGTLSKI	1	MHCBN
DRB1_0402	LNSKIAFKIVSQEPA	1	MHCBN
DRB1_0401	LSRFSWGAEGQRPGF	1	MHCBN
DRB1_0301	MAKTIAYDEEARRGL	1	MHCBN
DRB1_0406	NRDLEQAYNELSGEA	1	MHCBN
DRB1_0401	QNILLSNAPLGPQFP	0	MHCBN
DRB1_0401	QYIKANSKFIGITEL	1	MHCBN
DRB3_0101	QYIKANSKFIGITEL	1	MHCBN
DRB1_0401	SWGAEGQRPGFGYGG	1	MHCBN
DRB1_0701	VELYTDTAFSWSVGA	1	MHCBN
DPB1_0401	LLANGRMPTVLQCVN	1	MHCBN
DPB1_0401	RMPTVLQCVNVSVVS	1	MHCBN
DPB1_0401	SVSESDTIRSISIAS	1	MHCBN
DRB1_0404	LLANGRMPTVLQCVN	1	MHCBN
DRB1_0404	RMPTVLQCVNVSVVS	1	MHCBN
DRB1_0404	SVSESDTIRSISIAS	1	MHCBN
DRB1_0701	LLANGRMPTVLQCVN	1	MHCBN
DRB1_0701	RMPTVLQCVNVSVVS	1	MHCBN
DRB1_0701	SVSESDTIRSISIAS	1	MHCBN
DPA1_0103	DDFHFEVFNFVPCSI	1	IEDB
DPA1_0103	GFGIFHTSVWLKVRE	1	IEDB
DPA1_0103	GFGVFHTSVWLKVRE	1	IEDB
DPA1_0103	HGWKAWGKSYFVRAA	1	IEDB
DPA1_0103	ILEDIVLTLTLFEDR	0	IEDB
DPA1_0103	LTGYSLFQKEKMVLN	1	IEDB
DPA1_0103	WCCRECTMPPLSFRA	1	IEDB
DPA1_0103	WKAWGKSYFVRAAKT	1	IEDB
DPA1_0201	KLPVKKATVVYQGER	1	IEDB
DPB1_0101	AAGTAAQAAVVRFQE	1	IEDB
DPB1_0101	AYGSFVRTVSLPVGA	1	IEDB
DPB1_0101	EISTNIRQAGVQYSR	1	IEDB
DPB1_0101	EQQWNFAGIEAAASA	1	IEDB
DPB1_0101	GSASLVAAAQMWDSV	1	IEDB
DPB1_0101	IDWTKDAVTWSIDGA	1	IEDB
DPB1_0101	ISTNIRQAGVQYSRA	1	IEDB
DPB1_0101	LENDNQLLYNYPGAL	1	IEDB
DPB1_0101	LIDDVLAILPLDDLK	0	IEDB
DPB1_0101	LIDDVLAILPLDDLK	1	IEDB
DPB1_0101	MSFVTTQPEALAAAA	1	IEDB
DPB1_0101	MSQIMYNYPAMMAHA	1	IEDB
DPB1_0101	MSQIMYNYPAMRAHA	1	IEDB
DPB1_0101	QAAVVRFQEAANKQK	1	IEDB
DPB1_0101	SAWQGDTGITYQAWQ	1	IEDB
DPB1_0101	VDLAKSLRIAAKIYS	1	IEDB
DPB1_0201	AFRGWAFTRLKTKET	1	IEDB
DPB1_0201	GINTIPIAINEAEYV	1	IEDB
DPB1_0201	GTFYLNHTFKKVAIT	1	IEDB
DPB1_0201	IIYMSPFFGLRDGAY	1	IEDB
DPB1_0201	ILEDIVLTLTLFEDR	0	IEDB
DPB1_0201	LIATNLLGQNTPAIA	1	IEDB
DPB1_0201	LTGYSLFQKEKMVLN	1	IEDB
DPB1_0201	STGDIIYMSPFFGLR	1	IEDB
DPB1_0201	VAISRYLGKQFGLSG	1	IEDB
DPB1_0201	VRAYHAMSSTHEANT	1	IEDB
DPB1_0301	HGWKAWGKSYFVRAA	1	IEDB
DPB1_0301	IIYMSPFFGLRDGAY	1	IEDB
DPB1_0301	STGDIIYMSPFFGLR	1	IEDB
DPB1_0301	WKAWGKSYFVRAAKT	1	IEDB
DPB1_0401	AAVVRFQEAANKQKQ	1	IEDB
DPB1_0401	AETCPIFYDVFFAVA	1	IEDB
DPB1_0401	AGCQTYKWETFLTSE	1	IEDB
DPB1_0401	AYPANFPYPLIGKTA	1	IEDB
DPB1_0401	DAHGAMIRAQAGSLE	1	IEDB
DPB1_0401	DDFHFEVFNFVPCSI	1	IEDB
DPB1_0401	DEPTLLYVLFEVFDV	1	IEDB
DPB1_0401	EISTNIRQAGVQYSR	1	IEDB
DPB1_0401	ELNNALQNLARTISE	1	IEDB
DPB1_0401	GFGIFHTSVWLKVRE	1	IEDB
DPB1_0401	GFGVFHTSVWLKVRE	1	IEDB
DPB1_0401	GKLVRAVSSSFEDVW	1	IEDB
DPB1_0401	HGQKVQAAGNNMAQT	1	IEDB
DPB1_0401	HGWKAWGKSYFVRAA	1	IEDB
DPB1_0401	ISTNIRQAGVQYSRA	1	IEDB
DPB1_0401	LRDRLKDDGVDVVLV	1	IEDB
DPB1_0401	MLLRKYGIAAENVID	1	IEDB
DPB1_0401	MPELTSMHTLLLREH	1	IEDB
DPB1_0401	NFPYPLIGKTAVDSI	1	IEDB
DPB1_0401	PILRGLMATPAKLNR	1	IEDB
DPB1_0401	PQVVNINTKLGYNNA	1	IEDB
DPB1_0401	PRIANVFTNAFRYGH	1	IEDB
DPB1_0401	PTLLYVLFEVFDVVR	1	IEDB
DPB1_0401	QAAGNNMAQTDSAVG	1	IEDB
DPB1_0401	QAAVVRFQEAANKQK	1	IEDB
DPB1_0401	RKIVGAMVQIITYRD	1	IEDB
DPB1_0401	WCCRECTMPPLSFRA	1	IEDB
DPB1_0401	WKAWGKSYFVRAAKT	1	IEDB
DPB1_0402	AANQLMNNVPQALQQ	1	IEDB
DPB1_0402	AEHQAIIRDVLTASD	1	IEDB
DPB1_0402	AEHQAIVRDVLAAGD	1	IEDB
DPB1_0402	AEHQAIVRDVLAASD	1	IEDB
DPB1_0402	APEVKYTVFETALKK	1	IEDB
DPB1_0402	EGKQSLTKLAAAWGG	1	IEDB
DPB1_0402	EISTNIRQAGVQYSR	1	IEDB
DPB1_0402	ELNNALQNLARTISE	1	IEDB
DPB1_0402	FFLLTRILTIPQSLD	1	IEDB
DPB1_0402	GKYSVTYDGFNTFTI	0	IEDB
DPB1_0402	GKYSVTYDGFNTFTI	1	IEDB
DPB1_0402	IMYNYPAMLGHAGDM	1	IEDB
DPB1_0402	ISTNIRQAGVQYSRA	1	IEDB
DPB1_0402	LHGVRDGLVRDANNY	1	IEDB
DPB1_0402	MSQIMYNYPAMLGHA	1	IEDB
DPB1_0402	NNALQNLARTISEAG	1	IEDB
DPB1_0402	PQVVNINTKLGYNNA	1	IEDB
DPB1_0402	QAAVVRFQEAANKQK	1	IEDB
DPB1_0402	QAMASTEGNVTGMFA	1	IEDB
DPB1_0402	SGSEAYQGVQQKWDA	1	IEDB
DPB1_0402	VRAYHAMSSTHEANT	1	IEDB
DPB1_0501	AFKVAATAANAAPAN	1	IEDB
DPB1_0501	AVQVTFTVQKGSDPK	1	IEDB
DPB1_0501	DGASKLVKFHWKSLQ	1	IEDB
DPB1_0501	DKFTVFEAAFNDAIK	1	IEDB
DPB1_0501	GATRDRPLWIIFSGN	1	IEDB
DPB1_0501	IVNEDKFQILYNSIM	1	IEDB
DPB1_0501	KFQILYNSIMYGFTE	1	IEDB
DPB1_0501	LAKYKANWIEIMRIK	1	IEDB
DPB1_0501	LNDYKAIANKLSQVT	1	IEDB
DPB1_0501	RTRYFSMWNQAVDSY	1	IEDB
DPB1_0501	RYANPIAFFRKEPLK	1	IEDB
DPB1_0501	SIGDRTRYFSMWNQA	1	IEDB
DPB1_0501	TLLEDFIFRQKIQRF	1	IEDB
DPB1_0501	YCKGLDIYYKAFKIT	1	IEDB
DPB1_0601	WCCRECTMPPLSFRA	1	IEDB
DPB1_0901	FFLLTRILTIPQSLD	1	IEDB
DPB1_0901	IYLRKSLQNSEFLLE	1	IEDB
DPB1_0901	KLPVKKATVVYQGER	1	IEDB
DPB1_0901	KNLLKIAQYAAQNRR	1	IEDB
DPB1_0901	KSLQNSEFLLEKRIL	1	IEDB
DPB1_0901	TFSRMKYNICMGKCI	1	IEDB
DPB1_1101	FPKTTNGCSQAMAAL	1	IEDB
DPB1_1301	PSRVRYPHYSLIKPE	1	IEDB
DPB1_1301	VDMVRHRIKEHMLKK	1	IEDB
DPB1_1401	AFKVAATAANAAPAN	1	IEDB
DPB1_1401	ALRVIAGALEVHAVK	1	IEDB
DPB1_1401	AVQVTFTVQKGSDPK	1	IEDB
DPB1_1401	DKFTVFEAAFNDAIK	1	IEDB
DPB1_1401	LAKYKANWIEIMRIK	1	IEDB
DPB1_1401	TPEAKFDSFVASLTE	1	IEDB
DPB1_8501	SKYFQDPALLLMHEL	0	IEDB
DPB1_8501	SKYFQDPALLLMHEL	1	IEDB
DQA1_0101	WCCRECTMPPLSFRA	1	IEDB
DQA1_0102	AAQKAMMDQVRESRD	1	IEDB
DQA1_0102	AEVREEIILTEAAAP	1	IEDB
DQA1_0102	AFGGSEFFIPEGIQI	0	IEDB
DQA1_0102	AGAEPAPRPCLGRRC	1	IEDB
DQA1_0102	AGILTLGKRRSGPPG	0	IEDB
DQA1_0102	ALLSSGAAAQPLPDC	0	IEDB
DQA1_0102	AMERNAGSGIIISDT	1	IEDB
DQA1_0102	AMKGEGSTAEVREEI	0	IEDB
DQA1_0102	APAAASVAPGGQSGI	0	IEDB
DQA1_0102	APSFGSFHLIHLMFD	0	IEDB
DQA1_0102	AQPLPDCCRQKTCSC	0	IEDB
DQA1_0102	ASLPEEKVSTFIMMY	0	IEDB
DQA1_0102	ATAGLTHIMIWHSNL	1	IEDB
DQA1_0102	ATAGLTHMMIWHSNL	0	IEDB
DQA1_0102	ATGNLVVPRYAFAME	1	IEDB
DQA1_0102	CDSILYKAISGVLMP	0	IEDB
DQA1_0102	CNLFEKFFPSSSYRR	1	IEDB
DQA1_0102	CSCRLYELLHGAGNH	0	IEDB
DQA1_0102	DCCRQKTCSCRLYEL	0	IEDB
DQA1_0102	DGRLIQNSITIERMV	1	IEDB
DQA1_0102	DRLLMLFAKDVVSRN	1	IEDB
DQA1_0102	EEIILTEAAAPTPSP	0	IEDB
DQA1_0102	EEKVSTFIMMYRTHC	0	IEDB
DQA1_0102	EFDHLLEEQSPIESY	0	IEDB
DQA1_0102	EGRLIQNSLTIERMV	1	IEDB
DQA1_0102	ENMETMESSTLELGS	1	IEDB
DQA1_0102	ENPVVHFFKDIVTPR	1	IEDB
DQA1_0102	ENPVVHFFKNIVTPR	1	IEDB
DQA1_0102	EPLPDCCRQKTCSCR	0	IEDB
DQA1_0102	ERANELMRAMKGEGS	1	IEDB
DQA1_0102	ESYIEWLDTMVDRCV	0	IEDB
DQA1_0102	GDPDMMRYVDKYGQL	1	IEDB
DQA1_0102	GERQDATEIRASVGR	1	IEDB
DQA1_0102	GERQNATEIRASVGK	1	IEDB
DQA1_0102	GILTMGRRAGAEPAP	1	IEDB
DQA1_0102	GKLSNRGVQIASNEH	1	IEDB
DQA1_0102	GNAEIEDLIFLARSA	0	IEDB
DQA1_0102	GNHAAGILTLGKRRS	1	IEDB
DQA1_0102	GQNLKYQEFFWDAND	1	IEDB
DQA1_0102	GTRVIRDMTLHSAPS	1	IEDB
DQA1_0102	HDGINWLTIGISGPD	1	IEDB
DQA1_0102	HFFSVGGEALELQGV	0	IEDB
DQA1_0102	HFFSVGGEALELQGV	1	IEDB
DQA1_0102	HLRGFSKSISISDTF	0	IEDB
DQA1_0102	HLRGFSKSISISDTF	1	IEDB
DQA1_0102	IAPNENMETMESSTL	1	IEDB
DQA1_0102	IASNEDMETMESSTL	1	IEDB
DQA1_0102	IASNEHMETMESSTL	1	IEDB
DQA1_0102	IASNEHMGTMESSTL	1	IEDB
DQA1_0102	IASNENMETMESSTL	1	IEDB
DQA1_0102	IDGVKLESTRIYQIL	1	IEDB
DQA1_0102	IEKIRPLLIDGTASL	1	IEDB
DQA1_0102	IFLARSALILRGSVA	1	IEDB
DQA1_0102	IQNSLTIERMVLSAF	0	IEDB
DQA1_0102	IRDMTLHSAPSFGSF	1	IEDB
DQA1_0102	ISGVLMPTVLQALPD	1	IEDB
DQA1_0102	ITNTATTVLLDEFGV	1	IEDB
DQA1_0102	ITSNENMETMESSTL	1	IEDB
DQA1_0102	KDLLEQKRAAVDTYC	0	IEDB
DQA1_0102	KDLLEQKRAAVDTYC	1	IEDB
DQA1_0102	KLESTRIYQILAIYS	1	IEDB
DQA1_0102	KLSTRGVQIASDENM	1	IEDB
DQA1_0102	KLSTRGVQIASNEDM	1	IEDB
DQA1_0102	KLSTRGVQIASNENV	1	IEDB
DQA1_0102	KSWRNNILRTQESEC	1	IEDB
DQA1_0102	LGSRYWAIRTRSGGN	1	IEDB
DQA1_0102	LHCQERANELMRAMK	1	IEDB
DQA1_0102	LHGAGNHAAGILTLG	0	IEDB
DQA1_0102	LHGAGNHAAGILTLG	1	IEDB
DQA1_0102	LLLLLLPPALLSSGA	0	IEDB
DQA1_0102	LLPPALLSSGAAAQP	1	IEDB
DQA1_0102	LNEDLTCGNILMWEA	0	IEDB
DQA1_0102	LNEDLTCGNILMWEA	1	IEDB
DQA1_0102	LNRNQPAATALANTI	1	IEDB
DQA1_0102	LRLATGLRNIPSIQS	1	IEDB
DQA1_0102	LVVLLYTFATANADT	0	IEDB
DQA1_0102	LYELLHGAGNHAAGI	0	IEDB
DQA1_0102	LYKAISGVLMPTVLQ	0	IEDB
DQA1_0102	MGRRAGAEPAPRPCL	1	IEDB
DQA1_0102	MNLPSTKVSWAAVTL	0	IEDB
DQA1_0102	MNLPSTKVSWAAVTL	1	IEDB
DQA1_0102	MPPHMLPVLGSSTVV	0	IEDB
DQA1_0102	NHAAGILTMGRRAGA	1	IEDB
DQA1_0102	NLPFDRTTIMAAFNG	1	IEDB
DQA1_0102	NLPFDRTTVMAAFSG	1	IEDB
DQA1_0102	NLPFDRTTVMAAFTG	1	IEDB
DQA1_0102	NLPFERATVMAAFSG	0	IEDB
DQA1_0102	NVKDLNLPASLPEEK	0	IEDB
DQA1_0102	PACVYGLAVASGHDF	1	IEDB
DQA1_0102	PACVYGPAVASGYDF	1	IEDB
DQA1_0102	PAPRPCLGRRCSAPA	0	IEDB
DQA1_0102	PCLGRRCSAPAAASV	0	IEDB
DQA1_0102	PDCCRQKTCSCRLYE	0	IEDB
DQA1_0102	PEFPNVKDLNLPASL	0	IEDB
DQA1_0102	PKYVKSTKLRLATGL	1	IEDB
DQA1_0102	PPGLQGRLQRLLQAS	0	IEDB
DQA1_0102	PSFSPAKSATSVEVP	0	IEDB
DQA1_0102	QASGNHAAGILTMGR	0	IEDB
DQA1_0102	QASRTVIHSADITFQ	0	IEDB
DQA1_0102	QGRLQRLLQASGNHA	0	IEDB
DQA1_0102	QIETCNQSVITYENN	1	IEDB
DQA1_0102	QLYQEFDHLLEEQSP	1	IEDB
DQA1_0102	QRLLQASGNHAAGIL	0	IEDB
DQA1_0102	RALLARSHVERTTDE	1	IEDB
DQA1_0102	RGRLCNPLNPFVSHK	1	IEDB
DQA1_0102	RGVQIASNEHMGTME	1	IEDB
DQA1_0102	RILDTVIRANFDEVQ	1	IEDB
DQA1_0102	RMKIRTQIPAEMLAS	1	IEDB
DQA1_0102	RQKTCSCRLYELLHG	0	IEDB
DQA1_0102	RQKTCSCRLYELLHG	1	IEDB
DQA1_0102	RRCSAPAAASVAPGG	0	IEDB
DQA1_0102	RRSGPPGLQGRLQRL	1	IEDB
DQA1_0102	RSALILRGSVAHKSC	1	IEDB
DQA1_0102	RTEIIRMMESARPED	1	IEDB
DQA1_0102	RTEVIRMMESAKPED	1	IEDB
DQA1_0102	RTQIPAEMLASIDLK	1	IEDB
DQA1_0102	SEFFIPEGIQIDSRC	0	IEDB
DQA1_0102	SGAAAQPLPDCCRQK	1	IEDB
DQA1_0102	SHLVEALYLVCGERG	0	IEDB
DQA1_0102	SKPHSTPATLQWLEE	0	IEDB
DQA1_0102	SKYHYYGIAVKESSQ	0	IEDB
DQA1_0102	SLKKVAQQFLLMWSC	0	IEDB
DQA1_0102	STKVSWAAVTLLLLL	1	IEDB
DQA1_0102	STPATLQWLEENYEI	1	IEDB
DQA1_0102	TAAQAAVVRFQEAAN	1	IEDB
DQA1_0102	TFLARSALILRGSVA	1	IEDB
DQA1_0102	TGLSTTGAMQAYTWS	1	IEDB
DQA1_0102	TGLSTTGAMQSYTWS	0	IEDB
DQA1_0102	THCQRILDTVIRANF	0	IEDB
DQA1_0102	TLQWLEENYEIAEGV	0	IEDB
DQA1_0102	TMESSTLELGSRYWA	1	IEDB
DQA1_0102	TSDMRTEIIRMMESA	1	IEDB
DQA1_0102	TSDMRTEVIRMMESA	1	IEDB
DQA1_0102	TVIHSADITFQMLED	0	IEDB
DQA1_0102	TWSLTYTVTTAAGSP	0	IEDB
DQA1_0102	TYNAELLVLLENERT	1	IEDB
DQA1_0102	VDSITEVECFLTPEM	1	IEDB
DQA1_0102	VLPRGKLSNRGVQIA	1	IEDB
DQA1_0102	VLSSPLALAGDTRPR	1	IEDB
DQA1_0102	VTVTHSVNLLEDKHN	1	IEDB
DQA1_0102	YEIAEGVCIPRSALY	0	IEDB
DQA1_0102	YHYYGIAVKESSQYY	0	IEDB
DQA1_0102	YLIRALTLNTMTKDA	1	IEDB
DQA1_0102	YQNADAYVFVGSSRY	1	IEDB
DQA1_0102	YRRVDGKWMRELILY	1	IEDB
DQA1_0102	YRRVGGKWMRELILY	1	IEDB
DQA1_0102	YRRVNGKWMRELILY	1	IEDB
DQA1_0102	YYGIAVKESSQYYDV	0	IEDB
DQA1_0103	EGKQSLTKLAAAWGG	0	IEDB
DQA1_0103	EGKQSLTKLAAAWGG	1	IEDB
DQA1_0103	GNFERISGDLKTQID	1	IEDB
DQA1_0103	GQWRGAAGTAAQAAV	1	IEDB
DQA1_0103	SGSEAYQGVQQKWDA	1	IEDB
DQA1_0103	VCYESSEICSKKCGK	0	IEDB
DQA1_0103	WCCRECTMPPLSFRA	1	IEDB
DQA1_0201	PQSQPQYSQPQQPIS	1	IEDB
DQA1_0201	VKSEPVSEIEEVAPE	1	IEDB
DQA1_0301	AAGVKLLEILAEHVH	0	IEDB
DQA1_0301	AEPNSSFVAQREENV	0	IEDB
DQA1_0301	AGLPLQVRGYPEEKK	0	IEDB
DQA1_0301	AGVDFELESFSERKE	0	IEDB
DQA1_0301	AKGTTGFEAHVDKCL	0	IEDB
DQA1_0301	AKMYAFTLESVELQQ	1	IEDB
DQA1_0301	CFWYIPPSLRTLEDN	1	IEDB
DQA1_0301	DAYVEKGILDKEEAE	0	IEDB
DQA1_0301	DEHVVASDADLDAKL	0	IEDB
DQA1_0301	DPGADATAAYQELCR	0	IEDB
DQA1_0301	DQFEFALTAVAEEVN	0	IEDB
DQA1_0301	EEDFFLYIAYSDESV	0	IEDB
DQA1_0301	EEQSLPAGAQEALSD	0	IEDB
DQA1_0301	EEWPEDERAAVVDAI	1	IEDB
DQA1_0301	EGIDHDVTSAKDGDY	0	IEDB
DQA1_0301	EGKQSLTKLAAAWGG	1	IEDB
DQA1_0301	ELQDLALQGAKERAH	0	IEDB
DQA1_0301	ERMSRLSKVAPVIKA	1	IEDB
DQA1_0301	ETRLIDERAAHINAQ	1	IEDB
DQA1_0301	FPQQPQQPYPQQPQQ	0	IEDB
DQA1_0301	FQDSGLLYLAQELPA	1	IEDB
DQA1_0301	GAKEIDIAATLEHLR	0	IEDB
DQA1_0301	GASSSLSPLQAELLP	1	IEDB
DQA1_0301	GLSGLELDGMAELMA	1	IEDB
DQA1_0301	GNFERISGDLKTQID	1	IEDB
DQA1_0301	GQVELGGGNAVEVLK	1	IEDB
DQA1_0301	GQWRGAAGTAAQAAV	1	IEDB
DQA1_0301	HLVEELYLVAGEEGC	1	IEDB
DQA1_0301	IDIQKDTAVEGEEIE	0	IEDB
DQA1_0301	KDFLEDERAAVDTYC	1	IEDB
DQA1_0301	KDFLEDRRAAVDTYC	1	IEDB
DQA1_0301	KDFLEDRRALVDTYC	1	IEDB
DQA1_0301	KDFLERRRAEVDTVC	0	IEDB
DQA1_0301	KDILEDERAAVDTYC	0	IEDB
DQA1_0301	KDILEDERAAVDTYC	1	IEDB
DQA1_0301	KDILEDKRAAVDTYC	1	IEDB
DQA1_0301	KDILEDRRALVDTYC	1	IEDB
DQA1_0301	KDILEDRRGQVDTVC	0	IEDB
DQA1_0301	KDILEQARAAVDTYC	1	IEDB
DQA1_0301	KDLLEDRRAAVDTYC	1	IEDB
DQA1_0301	KDLLEDRRALVDTYC	1	IEDB
DQA1_0301	KDLLEQKRAAVDTYC	0	IEDB
DQA1_0301	KDLLEQKRAAVDTYC	1	IEDB
DQA1_0301	KDLLEQKRGRVDNYC	0	IEDB
DQA1_0301	KDLLEQRRAAVDTYC	0	IEDB
DQA1_0301	KDLLEQRRAAVDTYC	1	IEDB
DQA1_0301	KDLLEQRRAEVDTYC	0	IEDB
DQA1_0301	KDLLERRRAAVDTYC	0	IEDB
DQA1_0301	KDLLERRRAEVDTYC	0	IEDB
DQA1_0301	KEDEHVVASDADLDA	0	IEDB
DQA1_0301	KEWEALCAYQAEPNS	0	IEDB
DQA1_0301	KRVPGQGSSEGDLQE	0	IEDB
DQA1_0301	LAVDGAGKPGAEEAQ	0	IEDB
DQA1_0301	LESLSAIEAELEKVA	0	IEDB
DQA1_0301	LHQLDGTPLTAEDIV	0	IEDB
DQA1_0301	LITESQAHTLEDEVA	0	IEDB
DQA1_0301	LLQVPSSAFADVEVL	0	IEDB
DQA1_0301	LQVELGGGPGAGSLQ	1	IEDB
DQA1_0301	LSAEPGWQAKREEEE	0	IEDB
DQA1_0301	LSEIFNASSLEEGEF	0	IEDB
DQA1_0301	LVEALYLVCGERGFF	1	IEDB
DQA1_0301	LVNDNDERAARVVKG	1	IEDB
DQA1_0301	LWGPDPAAAFVNQHL	1	IEDB
DQA1_0301	LYHFLQIPTHEEHLF	1	IEDB
DQA1_0301	LYHIYEVNLVSEHIW	0	IEDB
DQA1_0301	MALWMRLLPLLALLA	0	IEDB
DQA1_0301	MALWMRLLPLLALLA	1	IEDB
DQA1_0301	MHCQTTLKYAIKTGH	1	IEDB
DQA1_0301	NGLERRTKTYSEDNF	0	IEDB
DQA1_0301	NIAYEDVVGGEDWNP	0	IEDB
DQA1_0301	NQQESTDAAVQEPSQ	0	IEDB
DQA1_0301	PEKVTPMAAIQDGLA	0	IEDB
DQA1_0301	PLMMDDERAAKVYEN	1	IEDB
DQA1_0301	PRYFNQLSTGLDMVG	0	IEDB
DQA1_0301	PTSATMGQLYQEHHE	0	IEDB
DQA1_0301	QDDYTQYVMDQELAD	0	IEDB
DQA1_0301	QEPSQLISLEEENQR	1	IEDB
DQA1_0301	REEVFDERAANFENH	1	IEDB
DQA1_0301	RMMEYGTTMVSYQPL	1	IEDB
DQA1_0301	SDGLQLEVQPSEEEA	0	IEDB
DQA1_0301	SDVLARTHTAQDRPP	0	IEDB
DQA1_0301	SEGLSQGLVDREKGL	0	IEDB
DQA1_0301	SFTMHSLTIQMESPV	0	IEDB
DQA1_0301	SGSAHEYSSSPDDAI	0	IEDB
DQA1_0301	SGSEAYQGVQQKWDA	1	IEDB
DQA1_0301	SHLVEALYLVCGEEG	1	IEDB
DQA1_0301	SHLVEALYLVCGERG	0	IEDB
DQA1_0301	SHLVEALYLVCGERG	1	IEDB
DQA1_0301	STGHMILAYMEDHLR	0	IEDB
DQA1_0301	TEALPDGLSVEDILN	0	IEDB
DQA1_0301	TEDGKSILSALDKGS	0	IEDB
DQA1_0301	TYEIAPVFVLLEYVT	0	IEDB
DQA1_0301	VCYESSEICSKKCGK	0	IEDB
DQA1_0301	VFELSDERAANPIVP	1	IEDB
DQA1_0301	VTQQAGLVKSELEAQ	0	IEDB
DQA1_0301	YPPGSRTQLREDLLP	0	IEDB
DQA1_0301	YSGVKELILAVDGVL	0	IEDB
DQA1_0302	FWEQGGLCKALQEQC	1	IEDB
DQA1_0501	AAGVKLLEILAEHVH	0	IEDB
DQA1_0501	AEPNSSFVAQREENV	0	IEDB
DQA1_0501	AGLPLQVRGYPEEKK	0	IEDB
DQA1_0501	AGVDFELESFSERKE	0	IEDB
DQA1_0501	AKGTTGFEAHVDKCL	0	IEDB
DQA1_0501	AKMYAFTLESVELQQ	1	IEDB
DQA1_0501	DAYVEKGILDKEEAE	0	IEDB
DQA1_0501	DEHVVASDADLDAKL	0	IEDB
DQA1_0501	DPGADATAAYQELCR	0	IEDB
DQA1_0501	DQFEFALTAVAEEVN	0	IEDB
DQA1_0501	EEDFFLYIAYSDESV	0	IEDB
DQA1_0501	EEQSLPAGAQEALSD	0	IEDB
DQA1_0501	EEVDMTPADALDDFD	1	IEDB
DQA1_0501	EGIDHDVTSAKDGDY	0	IEDB
DQA1_0501	ELQDLALQGAKERAH	0	IEDB
DQA1_0501	FQDSGLLYLAQELPA	0	IEDB
DQA1_0501	FQDSGLLYLAQELPA	1	IEDB
DQA1_0501	GAKEIDIAATLEHLR	0	IEDB
DQA1_0501	GASSSLSPLQAELLP	0	IEDB
DQA1_0501	GASSSLSPLQAELLP	1	IEDB
DQA1_0501	GLSGLELDGMAELMA	0	IEDB
DQA1_0501	GLSGLELDGMAELMA	1	IEDB
DQA1_0501	GQPGYYPTSPQQIGQ	1	IEDB
DQA1_0501	IDIQKDTAVEGEEIE	0	IEDB
DQA1_0501	KEDEHVVASDADLDA	0	IEDB
DQA1_0501	KEWEALCAYQAEPNS	0	IEDB
DQA1_0501	KRVPGQGSSEGDLQE	0	IEDB
DQA1_0501	LAVDGAGKPGAEEAQ	0	IEDB
DQA1_0501	LESLSAIEAELEKVA	0	IEDB
DQA1_0501	LHQLDGTPLTAEDIV	0	IEDB
DQA1_0501	LITESQAHTLEDEVA	0	IEDB
DQA1_0501	LLQVPSSAFADVEVL	0	IEDB
DQA1_0501	LQQPFPQPQLPFPQP	1	IEDB
DQA1_0501	LSAEPGWQAKREEEE	0	IEDB
DQA1_0501	LSEIFNASSLEEGEF	0	IEDB
DQA1_0501	LYHFLQIPTHEEHLF	1	IEDB
DQA1_0501	LYHIYEVNLVSEHIW	0	IEDB
DQA1_0501	NGLERRTKTYSEDNF	0	IEDB
DQA1_0501	NIAYEDVVGGEDWNP	0	IEDB
DQA1_0501	NQQESTDAAVQEPSQ	0	IEDB
DQA1_0501	PEKVTPMAAIQDGLA	0	IEDB
DQA1_0501	PQQPQQSFPQQQQPA	1	IEDB
DQA1_0501	PRYFNQLSTGLDMVG	0	IEDB
DQA1_0501	PTSATMGQLYQEHHE	0	IEDB
DQA1_0501	QDDYTQYVMDQELAD	0	IEDB
DQA1_0501	QEPSQLISLEEENQR	1	IEDB
DQA1_0501	QQPPFSQQQQQPLPQ	0	IEDB
DQA1_0501	SDGLQLEVQPSEEEA	0	IEDB
DQA1_0501	SDVLARTHTAQDRPP	0	IEDB
DQA1_0501	SEGLSQGLVDREKGL	0	IEDB
DQA1_0501	SFTMHSLTIQMESPV	0	IEDB
DQA1_0501	SGSAHEYSSSPDDAI	0	IEDB
DQA1_0501	SHLVEALYLVCGERG	0	IEDB
DQA1_0501	SHLVEALYLVCGERG	1	IEDB
DQA1_0501	STGHMILAYMEDHLR	0	IEDB
DQA1_0501	TEALPDGLSVEDILN	0	IEDB
DQA1_0501	TEDGKSILSALDKGS	0	IEDB
DQA1_0501	TYEIAPVFVLLEYVT	0	IEDB
DQA1_0501	VQGQGIIQPQQPAQL	0	IEDB
DQA1_0501	VTQQAGLVKSELEAQ	0	IEDB
DQA1_0501	YPPGSRTQLREDLLP	0	IEDB
DQA1_0501	YSGVKELILAVDGVL	0	IEDB
DQB1_0201	AAFQAAHARFVAAAA	1	IEDB
DQB1_0201	AAFQGAHARFVAAAA	1	IEDB
DQB1_0201	ADTLEQQNKEANNRA	0	IEDB
DQB1_0201	ADTLEQQNKEANNRA	1	IEDB
DQB1_0201	ADYLRMWIQAATVMS	1	IEDB
DQB1_0201	ARMWIQAATTMASYQ	1	IEDB
DQB1_0201	ASIDSMIDEIDFYEK	1	IEDB
DQB1_0201	AVLVATNFFGINTIP	1	IEDB
DQB1_0201	DYVRMWVQAATAMSA	1	IEDB
DQB1_0201	DYVRMWVQAATVMSA	1	IEDB
DQB1_0201	EEVDMTPADALDDFD	1	IEDB
DQB1_0201	EISTNIRQAGVQYSR	1	IEDB
DQB1_0201	ELRVVGNNLKSLEVS	1	IEDB
DQB1_0201	FDRSTKVIDFHYPNE	1	IEDB
DQB1_0201	FFGQNTAAIAATEAQ	1	IEDB
DQB1_0201	GAMVATNFFGINTIP	1	IEDB
DQB1_0201	GINTIPIAINEAEYV	1	IEDB
DQB1_0201	GQPGYYPTSPQQIGQ	1	IEDB
DQB1_0201	GTKTEAEDVIPEGWK	1	IEDB
DQB1_0201	GVLVATNFFGINTIP	1	IEDB
DQB1_0201	KHYDLSYDTGDKALQ	1	IEDB
DQB1_0201	KLKDILLRVLYKTYI	1	IEDB
DQB1_0201	LQQPFPQPQLPFPQP	1	IEDB
DQB1_0201	LTKLAAAWGGSGSEA	1	IEDB
DQB1_0201	PAEDVSLMASIDSMI	1	IEDB
DQB1_0201	PQQPQQSFPQQQQPA	1	IEDB
DQB1_0201	PQSQPQYSQPQQPIS	1	IEDB
DQB1_0201	PSPSMGRDIKVQFQS	1	IEDB
DQB1_0201	QNKEANNRAEKSEEE	0	IEDB
DQB1_0201	QNKEANNRAEKSEEE	1	IEDB
DQB1_0201	QQPPFSQQQQQPLPQ	0	IEDB
DQB1_0201	QVPSASMGRDIKVQF	1	IEDB
DQB1_0201	RMMEYGTTMVSYQPL	1	IEDB
DQB1_0201	SGSEAYQGVQQKWDA	1	IEDB
DQB1_0201	SHLVEALYLVCGERG	0	IEDB
DQB1_0201	STHVDIRTLEDLLMG	0	IEDB
DQB1_0201	STHVDIRTLEDLLMG	1	IEDB
DQB1_0201	TEKGMKNVFDDVVPE	1	IEDB
DQB1_0201	TYEIAPVFVLLEYVT	1	IEDB
DQB1_0201	VKSEPVSEIEEVAPE	1	IEDB
DQB1_0201	VQGQGIIQPQQPAQL	0	IEDB
DQB1_0201	VRAYHAMSSTHEANT	1	IEDB
DQB1_0202	DDNRNIAWDTDKLDD	1	IEDB
DQB1_0202	SHLVEALYLVCGERG	0	IEDB
DQB1_0301	AAASKVKANLLSVEE	0	IEDB
DQB1_0301	AACRAAGLQDCTMLV	0	IEDB
DQB1_0301	AAGLQDCTMLVCGDD	0	IEDB
DQB1_0301	AAGQLDLSGWFTAGY	0	IEDB
DQB1_0301	AAGRRLARGSPPSVA	0	IEDB
DQB1_0301	AAIGSVGLGKVLIDI	0	IEDB
DQB1_0301	AAPANDKFTVFEAAF	1	IEDB
DQB1_0301	AAPGAATAFVGAGLA	0	IEDB
DQB1_0301	AAQGYKVLVLNPSVA	0	IEDB
DQB1_0301	AAQLAAPGAATAFVG	0	IEDB
DQB1_0301	AAQTFLATCINGVCW	0	IEDB
DQB1_0301	AARVTAILSSLTVTQ	0	IEDB
DQB1_0301	AASLRAFTEAMTRYS	0	IEDB
DQB1_0301	AATAFVGAGLAGAAI	0	IEDB
DQB1_0301	ACQRQKKVTFDRLQV	0	IEDB
DQB1_0301	ADAILHTPGCVPCVR	0	IEDB
DQB1_0301	ADGGCSGGAYDIIIC	0	IEDB
DQB1_0301	ADVIPVRRRGDSRGS	0	IEDB
DQB1_0301	ADYLRMWIQAATVMS	1	IEDB
DQB1_0301	AEEDEREISVPAEIL	0	IEDB
DQB1_0301	AEITGHVKNGTMRIV	0	IEDB
DQB1_0301	AELATRSFGSSSTSG	0	IEDB
DQB1_0301	AEQFKQKALGLLQTA	0	IEDB
DQB1_0301	AETTVRLRAYMNTPG	0	IEDB
DQB1_0301	AFASRGNHVSPTHYV	0	IEDB
DQB1_0301	AFKIMSGEVPSTEDL	0	IEDB
DQB1_0301	AFKVAATAANAAPAN	1	IEDB
DQB1_0301	AGAHWGVLAGIAYFS	0	IEDB
DQB1_0301	AGHAVGIFRAAVCTR	0	IEDB
DQB1_0301	AGIAYFSMVGNWAKV	0	IEDB
DQB1_0301	AGKRVYYLTRDPTTP	0	IEDB
DQB1_0301	AGTRTIASPKGPVIQ	0	IEDB
DQB1_0301	AGVAGALVAFKIMSG	0	IEDB
DQB1_0301	AGYGAGVAGALVAFK	0	IEDB
DQB1_0301	AGYSGGDIYHSVSHA	0	IEDB
DQB1_0301	AHDGAGKRVYYLTRD	0	IEDB
DQB1_0301	AIIPDREVLYREFDE	0	IEDB
DQB1_0301	AIKWEYVVLLFLLLA	0	IEDB
DQB1_0301	AILSPGALVVGVVCA	0	IEDB
DQB1_0301	AKDVRCHARKAVTHI	0	IEDB
DQB1_0301	AKLMPQLPGIPFVSC	0	IEDB
DQB1_0301	AKLVALGINAVAYYR	0	IEDB
DQB1_0301	AKSKFGYGAKDVRCH	0	IEDB
DQB1_0301	AKVLVVLLLFAGVDA	0	IEDB
DQB1_0301	ALAAYCLSTGCVVIV	0	IEDB
DQB1_0301	ALDTEVAASCGGVVL	0	IEDB
DQB1_0301	ALGINAVAYYRGLDV	0	IEDB
DQB1_0301	ALSNSLLRHHNLVYS	0	IEDB
DQB1_0301	ALVTPCAAEEQKLPI	0	IEDB
DQB1_0301	ALWRVSAEEYVEIRQ	0	IEDB
DQB1_0301	AMTPTVATRDGKLPA	0	IEDB
DQB1_0301	ANHDSPDAELIEANL	0	IEDB
DQB1_0301	ANLLWRQEMGGNITR	0	IEDB
DQB1_0301	APQGSRSLTPCTCGS	0	IEDB
DQB1_0301	AQPGYPWPLYGNEGC	0	IEDB
DQB1_0301	AQQTRGLLGCIITSL	0	IEDB
DQB1_0301	ARAAWETARHTPVNS	0	IEDB
DQB1_0301	ARGGRAAICGKYLFN	0	IEDB
DQB1_0301	ARKMIGGHYVQMVII	0	IEDB
DQB1_0301	ARLIVFPDLGVRVCE	0	IEDB
DQB1_0301	ARLLARGGRAAICGK	0	IEDB
DQB1_0301	ARLVVLATATPPGSV	0	IEDB
DQB1_0301	ARMILMTHFFSVLIA	0	IEDB
DQB1_0301	ARMWIQAATTMASYQ	1	IEDB
DQB1_0301	ARPDYNPPLVETWKK	0	IEDB
DQB1_0301	ARVAIKSLTERLYVG	0	IEDB
DQB1_0301	ARVCSCLWMMLLISQ	0	IEDB
DQB1_0301	ASAYQVRNSTGLYHV	0	IEDB
DQB1_0301	ASCRPLTDFDQGWGP	0	IEDB
DQB1_0301	ASGVLTTSCGNTLTC	0	IEDB
DQB1_0301	ASIDSMIDEIDFYEK	1	IEDB
DQB1_0301	ASLAGTHGLVSFLVF	0	IEDB
DQB1_0301	ATCTANHDSPDAELI	0	IEDB
DQB1_0301	ATGNLPGCSFSIFLL	0	IEDB
DQB1_0301	ATLCSALYVGDLCGS	0	IEDB
DQB1_0301	ATPPGSVTVPHPNIE	0	IEDB
DQB1_0301	AVLTSMLTDPSHITA	0	IEDB
DQB1_0301	AVMGSSYGFQYSPGQ	0	IEDB
DQB1_0301	AVQTNWQKLETFWAK	0	IEDB
DQB1_0301	AVRTKLKLTPIAAAG	0	IEDB
DQB1_0301	AVSRTQRRGRTGRGK	0	IEDB
DQB1_0301	AYDIIICDECHSTDA	0	IEDB
DQB1_0301	AYESYKFIPALEAAV	1	IEDB
DQB1_0301	AYMNTPGLPVCQDHL	0	IEDB
DQB1_0301	CAWYELTPAETTVRL	0	IEDB
DQB1_0301	CEIYGACYSIEPLDL	0	IEDB
DQB1_0301	CEVLSDFKTWLKAKL	0	IEDB
DQB1_0301	CFAWYLKGKWVPGAV	0	IEDB
DQB1_0301	CFRKHPDATYSRCGS	0	IEDB
DQB1_0301	CGDIINGLPVSARRG	0	IEDB
DQB1_0301	CGKYLFNWAVRTKLK	0	IEDB
DQB1_0301	CGNTLTCYIKARAAC	0	IEDB
DQB1_0301	CGSGPWITPRCLVDY	0	IEDB
DQB1_0301	CGSSDLYLVTRHADV	0	IEDB
DQB1_0301	CGSVFLVGQLFTFSP	0	IEDB
DQB1_0301	CHCGAEITGHVKNGT	0	IEDB
DQB1_0301	CINGVCWTVYHGAGT	0	IEDB
DQB1_0301	CKPLLREEVSFRVGL	0	IEDB
DQB1_0301	CNDSLNTGWLAGLFY	0	IEDB
DQB1_0301	CPTDCFRKHPDATYS	0	IEDB
DQB1_0301	CSFTTLPALSTGLIH	0	IEDB
DQB1_0301	CSGGAYDIIICDECH	0	IEDB
DQB1_0301	CSLTPPHSAKSKFGY	0	IEDB
DQB1_0301	CTRGVAKAVDFIPVE	0	IEDB
DQB1_0301	CVIGGAGNNTLHCPT	0	IEDB
DQB1_0301	CVREGNASRCWVAMT	0	IEDB
DQB1_0301	CVTQTVDFSLDPTFT	0	IEDB
DQB1_0301	DAESYSSMPPLEGEP	0	IEDB
DQB1_0301	DCNTCVTQTVDFSLD	0	IEDB
DQB1_0301	DELAAKLVALGINAV	0	IEDB
DQB1_0301	DHLEFWEGVFTGLTH	0	IEDB
DQB1_0301	DLEDRDRSELSPLLL	0	IEDB
DQB1_0301	DLLEDNVTPIDTTIM	0	IEDB
DQB1_0301	DLYLVTRHADVIPVR	0	IEDB
DQB1_0301	DMMMNWSPTTALVMA	0	IEDB
DQB1_0301	DNVTPIDTTIMAKNE	0	IEDB
DQB1_0301	DPDLSDGSWSTVSSE	0	IEDB
DQB1_0301	DPLVAEEDEREISVP	0	IEDB
DQB1_0301	DPSHITAEAAGRRLA	0	IEDB
DQB1_0301	DPYGDRLFFYLRKEQ	1	IEDB
DQB1_0301	DQDLVGWPAPQGSRS	0	IEDB
DQB1_0301	DQLEQALDCEIYGAC	0	IEDB
DQB1_0301	DQRPYCWHYPPKPCG	0	IEDB
DQB1_0301	DREVLYREFDEMEEC	0	IEDB
DQB1_0301	DSHYQDVLKEVKAAA	0	IEDB
DQB1_0301	DSSVLCECYDAGCAW	0	IEDB
DQB1_0301	DSTVTESDIRTEEAI	0	IEDB
DQB1_0301	DSVIDCNTCVTQTVD	0	IEDB
DQB1_0301	DTAACGDIINGLPVS	0	IEDB
DQB1_0301	DTDVFVLNNTRPPLG	0	IEDB
DQB1_0301	DVKFPGGGQIVGGVY	0	IEDB
DQB1_0301	DVVTKLPLAVMGSSY	0	IEDB
DQB1_0301	DYEPPVVHGCPLPPP	0	IEDB
DQB1_0301	DYVRMWVQAATAMSA	1	IEDB
DQB1_0301	DYVRMWVQAATVMSA	1	IEDB
DQB1_0301	EAACNWTRGERCDLE	0	IEDB
DQB1_0301	EAALENLVILNAASL	0	IEDB
DQB1_0301	EAIYQCCDLDPQARV	0	IEDB
DQB1_0301	EAMTRYSAPPGDPPQ	0	IEDB
DQB1_0301	ECHSTDATSILGIGT	0	IEDB
DQB1_0301	EDLVNLLPAILSPGA	0	IEDB
DQB1_0301	EECSQHLPYIEQGMM	0	IEDB
DQB1_0301	EEQKLPINALSNSLL	0	IEDB
DQB1_0301	EGCGWAGWLLSPRGS	0	IEDB
DQB1_0301	EHRLEAACNWTRGER	0	IEDB
DQB1_0301	EILLGPADGMVSKGW	0	IEDB
DQB1_0301	EILRKSRRFAQALPV	0	IEDB
DQB1_0301	EINRVAACLRKLGVP	0	IEDB
DQB1_0301	EISTNIRQAGVQYSR	1	IEDB
DQB1_0301	ELIEANLLWRQEMGG	0	IEDB
DQB1_0301	ELITSCSSNVSVAHD	0	IEDB
DQB1_0301	ELSPLLLTTTQWQVL	0	IEDB
DQB1_0301	ELTPAETTVRLRAYM	0	IEDB
DQB1_0301	ENLVILNAASLAGTH	0	IEDB
DQB1_0301	EPDVAVLTSMLTDPS	0	IEDB
DQB1_0301	EPIAPYHFDLSGHAF	1	IEDB
DQB1_0301	EREISVPAEILRKSR	0	IEDB
DQB1_0301	ESAGVQEDAASLRAF	0	IEDB
DQB1_0301	ESDAAARVTAILSSL	0	IEDB
DQB1_0301	ESENKVVILDSFDPL	0	IEDB
DQB1_0301	ESTLSTALAELATRS	0	IEDB
DQB1_0301	ETAGARLVVLATATP	0	IEDB
DQB1_0301	ETITLPQDAVSRTQR	0	IEDB
DQB1_0301	EVAASCGGVVLVGLM	0	IEDB
DQB1_0301	EVVKANGGYLAAGKL	1	IEDB
DQB1_0301	EYDLELITSCSSNVS	0	IEDB
DQB1_0301	EYPVGSQLPCEPEPD	0	IEDB
DQB1_0301	EYVEIRQVGDFHYVT	0	IEDB
DQB1_0301	EYVVLLFLLLADARV	0	IEDB
DQB1_0301	FAPPCKPLLREEVSF	0	IEDB
DQB1_0301	FAQALPVWARPDYNP	0	IEDB
DQB1_0301	FCALARKMIGGHYVQ	0	IEDB
DQB1_0301	FCHSKKKCDELAAKL	0	IEDB
DQB1_0301	FCVQPEKGGRKPARL	0	IEDB
DQB1_0301	FDEMEECSQHLPYIE	0	IEDB
DQB1_0301	FDQGWGPISYANGSG	0	IEDB
DQB1_0301	FFSVLIARDQLEQAL	0	IEDB
DQB1_0301	FFTELDGVRLHRFAP	0	IEDB
DQB1_0301	FGYGAKDVRCHARKA	0	IEDB
DQB1_0301	FLATCINGVCWTVYH	0	IEDB
DQB1_0301	FLLALLSCLTVPASA	0	IEDB
DQB1_0301	FLTRVEAQLHVWIPP	0	IEDB
DQB1_0301	FLVGQLFTFSPRRHW	0	IEDB
DQB1_0301	FNILGGWVAAQLAAP	0	IEDB
DQB1_0301	FQYSPGQRVEFLVQA	0	IEDB
DQB1_0301	FSPRRHWTTQGCNCS	0	IEDB
DQB1_0301	FSYDTRCFDSTVTES	0	IEDB
DQB1_0301	FTAAVTSPLTTSQTL	0	IEDB
DQB1_0301	FTPSPVVVGTTDRSG	0	IEDB
DQB1_0301	FVAPGERPSGMFDSS	0	IEDB
DQB1_0301	FVGAGLAGAAIGSVG	0	IEDB
DQB1_0301	FVLNNTRPPLGNWFG	0	IEDB
DQB1_0301	FWEGVFTGLTHIDAH	0	IEDB
DQB1_0301	GACYSIEPLDLPPII	0	IEDB
DQB1_0301	GAGNNTLHCPTDCFR	0	IEDB
DQB1_0301	GALVAFKIMSGEVPS	0	IEDB
DQB1_0301	GAMVATNFFGINTIP	1	IEDB
DQB1_0301	GAPLGGAARALAHGV	0	IEDB
DQB1_0301	GAPPCVIGGAGNNTL	0	IEDB
DQB1_0301	GAVYTFYGMWPLLLL	0	IEDB
DQB1_0301	GAYMSKAHGIDPNIR	0	IEDB
DQB1_0301	GCIITSLTGRDKNQV	0	IEDB
DQB1_0301	GCPLPPPKSPPVPPP	0	IEDB
DQB1_0301	GCVPCVREGNASRCW	0	IEDB
DQB1_0301	GDDLVVICESAGVQE	0	IEDB
DQB1_0301	GDFHYVTGMTTDNLK	0	IEDB
DQB1_0301	GEGAVQWMNRLIAFA	0	IEDB
DQB1_0301	GEPGDPDLSDGSWST	0	IEDB
DQB1_0301	GERCDLEDRDRSELS	0	IEDB
DQB1_0301	GERPSGMFDSSVLCE	0	IEDB
DQB1_0301	GEVQIVSTAAQTFLA	0	IEDB
DQB1_0301	GFADLMGYIPLVGAP	0	IEDB
DQB1_0301	GGAARALAHGVRVLE	0	IEDB
DQB1_0301	GGDIYHSVSHARPRW	0	IEDB
DQB1_0301	GGSAGHTVSGFVSLL	0	IEDB
DQB1_0301	GGWVAAQLAAPGAAT	0	IEDB
DQB1_0301	GHTVSGFVSLLAPGA	0	IEDB
DQB1_0301	GHVKNGTMRIVGPRT	0	IEDB
DQB1_0301	GIDPNIRTGVRTITT	0	IEDB
DQB1_0301	GIPFVSCQRGYKGVW	0	IEDB
DQB1_0301	GIYRFVAPGERPSGM	0	IEDB
DQB1_0301	GKAIPLEVIKGGRHL	0	IEDB
DQB1_0301	GKFLADGGCSGGAYD	0	IEDB
DQB1_0301	GKMQLNRNPRNYFAE	1	IEDB
DQB1_0301	GKVLIDILAGYGAGV	0	IEDB
DQB1_0301	GLAGAAIGSVGLGKV	0	IEDB
DQB1_0301	GLLRFCALARKMIGG	0	IEDB
DQB1_0301	GLMALTLSPYYKRYI	0	IEDB
DQB1_0301	GLSTLPGNPAIASLM	0	IEDB
DQB1_0301	GMMLAEQFKQKALGL	0	IEDB
DQB1_0301	GMVSKGWRLLAPITA	0	IEDB
DQB1_0301	GNASRCWVAMTPTVA	0	IEDB
DQB1_0301	GPADGMVSKGWRLLA	0	IEDB
DQB1_0301	GPLWILQASLLKVPY	0	IEDB
DQB1_0301	GPRLGVRATRKTSER	0	IEDB
DQB1_0301	GRDAVILLMCAVHPT	0	IEDB
DQB1_0301	GRDKNQVEGEVQIVS	0	IEDB
DQB1_0301	GRKPARLIVFPDLGV	0	IEDB
DQB1_0301	GRTGRGKPGIYRFVA	0	IEDB
DQB1_0301	GRTWAQPGYPWPLYG	0	IEDB
DQB1_0301	GSGKSTKVPAAYAAQ	0	IEDB
DQB1_0301	GSGPDQRPYCWHYPP	0	IEDB
DQB1_0301	GSPPSVASSSASQLS	0	IEDB
DQB1_0301	GSQLPCEPEPDVAVL	0	IEDB
DQB1_0301	GSSSTSGITGDNTTT	0	IEDB
DQB1_0301	GSVTVPHPNIEEVAL	0	IEDB
DQB1_0301	GTHGLVSFLVFFCFA	0	IEDB
DQB1_0301	GTTDRSGAPTYSWGE	0	IEDB
DQB1_0301	GVLAALAAYCLSTGC	0	IEDB
DQB1_0301	GVLVATNFFGINTIP	1	IEDB
DQB1_0301	GVNYATGNLPGCSFS	0	IEDB
DQB1_0301	GVPPLRAWRHRARSV	0	IEDB
DQB1_0301	GVRATRKTSERSQPR	0	IEDB
DQB1_0301	GVRTITTGSPITYST	0	IEDB
DQB1_0301	GVWRVDGIMHTRCHC	0	IEDB
DQB1_0301	GVYLLPRRGPRLGVR	0	IEDB
DQB1_0301	GWFTAGYSGGDIYHS	0	IEDB
DQB1_0301	HAPTGSGKSTKVPAA	0	IEDB
DQB1_0301	HGVRVLEDGVNYATG	0	IEDB
DQB1_0301	HHNLVYSTTSRSACQ	0	IEDB
DQB1_0301	HIDLLVGSATLCSAL	0	IEDB
DQB1_0301	HKFNSSGCPERLASC	0	IEDB
DQB1_0301	HLNSTALNCNDSLNT	0	IEDB
DQB1_0301	HNGLRDLAVAVEPVV	0	IEDB
DQB1_0301	HPDATYSRCGSGPWI	0	IEDB
DQB1_0301	HPTLVFDITKLLLAV	0	IEDB
DQB1_0301	HQNIVDVQYLYGVGS	0	IEDB
DQB1_0301	HQWISSECTTPCSGS	0	IEDB
DQB1_0301	HVGPGEGAVQWMNRL	0	IEDB
DQB1_0301	HYPCTINYTIFKIRM	0	IEDB
DQB1_0301	HYVPESDAAARVTAI	0	IEDB
DQB1_0301	IASWAIKWEYVVLLF	0	IEDB
DQB1_0301	IDILAGYGAGVAGAL	0	IEDB
DQB1_0301	IGGHYVQMVIIKLGA	0	IEDB
DQB1_0301	IGTVLDQAETAGARL	0	IEDB
DQB1_0301	IICDECHSTDATSIL	0	IEDB
DQB1_0301	IKARAACRAAGLQDC	0	IEDB
DQB1_0301	IKGGRHLIFCHSKKK	0	IEDB
DQB1_0301	IKSLTERLYVGGPLT	0	IEDB
DQB1_0301	ILNAASLAGTHGLVS	0	IEDB
DQB1_0301	ILQASLLKVPYFVRV	0	IEDB
DQB1_0301	ILRRHVGPGEGAVQW	0	IEDB
DQB1_0301	IMFAPTLWARMILMT	0	IEDB
DQB1_0301	INGLPVSARRGREIL	0	IEDB
DQB1_0301	IPFYGKAIPLEVIKG	0	IEDB
DQB1_0301	IPKARRPEGRTWAQP	0	IEDB
DQB1_0301	IPLVGAPLGGAARAL	0	IEDB
DQB1_0301	IPPLNVRGGRDAVIL	0	IEDB
DQB1_0301	IRMYVGGVEHRLEAA	0	IEDB
DQB1_0301	IRQVGDFHYVTGMTT	0	IEDB
DQB1_0301	IRTEEAIYQCCDLDP	0	IEDB
DQB1_0301	ISDFRAAIANYHYDA	1	IEDB
DQB1_0301	ISGIQYLAGLSTLPG	0	IEDB
DQB1_0301	ISQAEAALENLVILN	0	IEDB
DQB1_0301	ISTNIRQAGVQYSRA	1	IEDB
DQB1_0301	ITAEAAGRRLARGSP	0	IEDB
DQB1_0301	ITAYAQQTRGLLGCI	0	IEDB
DQB1_0301	ITGHRMAWDMMMNWS	0	IEDB
DQB1_0301	ITRVESENKVVILDS	0	IEDB
DQB1_0301	ITTGSPITYSTYGKF	0	IEDB
DQB1_0301	IVSTAAQTFLATCIN	0	IEDB
DQB1_0301	KEVKAAASKVKANLL	0	IEDB
DQB1_0301	KGWRLLAPITAYAQQ	0	IEDB
DQB1_0301	KKKCDELAAKLVALG	0	IEDB
DQB1_0301	KKNKRNTNRRPQDVK	0	IEDB
DQB1_0301	KKRTVVLTESTLSTA	0	IEDB
DQB1_0301	KLKDILLRVLYKTYI	1	IEDB
DQB1_0301	KLKLTPIAAAGQLDL	0	IEDB
DQB1_0301	KLPLAVMGSSYGFQY	0	IEDB
DQB1_0301	KLVLNIKYTRPGDSL	1	IEDB
DQB1_0301	KNEVFCVQPEKGGRK	0	IEDB
DQB1_0301	KQKALGLLQTASRQA	0	IEDB
DQB1_0301	KSKKTPMGFSYDTRC	0	IEDB
DQB1_0301	KSRRFAQALPVWARP	0	IEDB
DQB1_0301	KVIDTLTCGFADLMG	0	IEDB
DQB1_0301	KVKANLLSVEEACSL	0	IEDB
DQB1_0301	KVVILDSFDPLVAEE	0	IEDB
DQB1_0301	KWVPGAVYTFYGMWP	0	IEDB
DQB1_0301	LALPQRAYALDTEVA	0	IEDB
DQB1_0301	LAVFGPLWILQASLL	0	IEDB
DQB1_0301	LCECYDAGCAWYELT	0	IEDB
DQB1_0301	LDGVRLHRFAPPCKP	0	IEDB
DQB1_0301	LDLPPIIQRLHGLSA	0	IEDB
DQB1_0301	LDLSGWFTAGYSGGD	0	IEDB
DQB1_0301	LDMIAGAHWGVLAGI	0	IEDB
DQB1_0301	LDPQARVAIKSLTER	0	IEDB
DQB1_0301	LDQAETAGARLVVLA	0	IEDB
DQB1_0301	LDSFDPLVAEEDERE	0	IEDB
DQB1_0301	LDVSVIPTSGDVVVV	0	IEDB
DQB1_0301	LETFWAKHMWNFISG	0	IEDB
DQB1_0301	LETTMRSPVFTDNSS	0	IEDB
DQB1_0301	LFAGVDAETHVTGGS	0	IEDB
DQB1_0301	LFNWAVRTKLKLTPI	0	IEDB
DQB1_0301	LFYHHKFNSSGCPER	0	IEDB
DQB1_0301	LGALTGTYVYNHLTP	0	IEDB
DQB1_0301	LGLLQTASRQAEVIA	0	IEDB
DQB1_0301	LGNIIMFAPTLWARM	0	IEDB
DQB1_0301	LGVRVCEKMALYDVV	0	IEDB
DQB1_0301	LHTPGCVPCVREGNA	0	IEDB
DQB1_0301	LHVWIPPLNVRGGRD	0	IEDB
DQB1_0301	LIARDQLEQALDCEI	0	IEDB
DQB1_0301	LIHLHQNIVDVQYLY	0	IEDB
DQB1_0301	LINTNGSWHLNSTAL	0	IEDB
DQB1_0301	LKGSSGGPLLCPAGH	0	IEDB
DQB1_0301	LLADARVCSCLWMML	0	IEDB
DQB1_0301	LLAPITAYAQQTRGL	0	IEDB
DQB1_0301	LLCPAGHAVGIFRAA	0	IEDB
DQB1_0301	LLFLLLADARVCSCL	0	IEDB
DQB1_0301	LLLAAGVGIYLLPNR	0	IEDB
DQB1_0301	LLLLLALPQRAYALD	0	IEDB
DQB1_0301	LLLTTTQWQVLPCSF	0	IEDB
DQB1_0301	LLRIPQAILDMIAGA	0	IEDB
DQB1_0301	LLSCLTVPASAYQVR	0	IEDB
DQB1_0301	LLSPRGSRPSWGPTD	0	IEDB
DQB1_0301	LMGYIPLVGAPLGGA	0	IEDB
DQB1_0301	LMTHFFSVLIARDQL	0	IEDB
DQB1_0301	LNTGWLAGLFYHHKF	0	IEDB
DQB1_0301	LPAPNYTFALWRVSA	0	IEDB
DQB1_0301	LPATQLRRHIDLLVG	0	IEDB
DQB1_0301	LPGCSFSIFLLALLS	0	IEDB
DQB1_0301	LPGNPAIASLMAFTA	0	IEDB
DQB1_0301	LPINALSNSLLRHHN	0	IEDB
DQB1_0301	LPQDAVSRTQRRGRT	0	IEDB
DQB1_0301	LPRRGPRLGVRATRK	0	IEDB
DQB1_0301	LPVWARPDYNPPLVE	0	IEDB
DQB1_0301	LQVLDSHYQDVLKEV	0	IEDB
DQB1_0301	LRAWRHRARSVRARL	0	IEDB
DQB1_0301	LRDIWDWICEVLSDF	0	IEDB
DQB1_0301	LREEVSFRVGLHEYP	0	IEDB
DQB1_0301	LRIAAKIYSEADEAW	1	IEDB
DQB1_0301	LRKLGVPPLRAWRHR	0	IEDB
DQB1_0301	LRRLHQWISSECTTP	0	IEDB
DQB1_0301	LSAFSLHSYSPGEIN	0	IEDB
DQB1_0301	LSPRPISYLKGSSGG	0	IEDB
DQB1_0301	LSTGLIHLHQNIVDV	0	IEDB
DQB1_0301	LTCYIKARAACRAAG	0	IEDB
DQB1_0301	LTHIDAHFLSQTKQS	0	IEDB
DQB1_0301	LTLSPYYKRYISWCL	0	IEDB
DQB1_0301	LTPLRDWAHNGLRDL	0	IEDB
DQB1_0301	LTTSCGNTLTCYIKA	0	IEDB
DQB1_0301	LTTSQTLLFNILGGW	0	IEDB
DQB1_0301	LTVPASAYQVRNSTG	0	IEDB
DQB1_0301	LVETWKKPDYEPPVV	0	IEDB
DQB1_0301	LVFFCFAWYLKGKWV	0	IEDB
DQB1_0301	LVGSATLCSALYVGD	0	IEDB
DQB1_0301	LVSFLVFFCFAWYLK	0	IEDB
DQB1_0301	LYGNEGCGWAGWLLS	0	IEDB
DQB1_0301	LYREFDEMEECSQHL	0	IEDB
DQB1_0301	MALYDVVTKLPLAVM	0	IEDB
DQB1_0301	MCAVHPTLVFDITKL	0	IEDB
DQB1_0301	MGGNITRVESENKVV	0	IEDB
DQB1_0301	MHTRCHCGAEITGHV	0	IEDB
DQB1_0301	MLVCGDDLVVICESA	0	IEDB
DQB1_0301	MMLLISQAEAALENL	0	IEDB
DQB1_0301	MRSPVFTDNSSPPVV	0	IEDB
DQB1_0301	MSGEVPSTEDLVNLL	0	IEDB
DQB1_0301	MSTNPKPQKKNKRNT	0	IEDB
DQB1_0301	MTGYTGDFDSVIDCN	0	IEDB
DQB1_0301	MTTDNLKCPCQVPSP	0	IEDB
DQB1_0301	MWNFISGIQYLAGLS	0	IEDB
DQB1_0301	MWPLLLLLLALPQRA	0	IEDB
DQB1_0301	NAEDVVCCSMSYSWT	0	IEDB
DQB1_0301	NAVAYYRGLDVSVIP	0	IEDB
DQB1_0301	NCGYRRCRASGVLTT	0	IEDB
DQB1_0301	NCSIYPGHITGHRMA	0	IEDB
DQB1_0301	NDCPNSSIVYEAADA	0	IEDB
DQB1_0301	NGGYLAAGKLTWADF	0	IEDB
DQB1_0301	NGGYLAAGKLTWADF	1	IEDB
DQB1_0301	NGSWHLNSTALNCND	0	IEDB
DQB1_0301	NGTMRIVGPRTCRNM	0	IEDB
DQB1_0301	NIEEVALSTTGEIPF	0	IEDB
DQB1_0301	NIRTGVRTITTGSPI	0	IEDB
DQB1_0301	NLKCPCQVPSPEFFT	0	IEDB
DQB1_0301	NLLPAILSPGALVVG	0	IEDB
DQB1_0301	NLLSVEEACSLTPPH	0	IEDB
DQB1_0301	NQVEGEVQIVSTAAQ	0	IEDB
DQB1_0301	NRLIAFASRGNHVSP	0	IEDB
DQB1_0301	NSSIVYEAADAILHT	0	IEDB
DQB1_0301	NSSPPVVPQSFQVAH	0	IEDB
DQB1_0301	NTLHCPTDCFRKHPD	0	IEDB
DQB1_0301	NTRPPLGNWFGCTWM	0	IEDB
DQB1_0301	NVRGGRDAVILLMCA	0	IEDB
DQB1_0301	NVSVAHDGAGKRVYY	0	IEDB
DQB1_0301	NWQKLETFWAKHMWN	0	IEDB
DQB1_0301	NWSPTTALVMAQLLR	0	IEDB
DQB1_0301	NWTRGERCDLEDRDR	0	IEDB
DQB1_0301	NYTFALWRVSAEEYV	0	IEDB
DQB1_0301	PAAYAAQGYKVLVLN	0	IEDB
DQB1_0301	PAEDVSLMASIDSMI	1	IEDB
DQB1_0301	PAIASLMAFTAAVTS	0	IEDB
DQB1_0301	PCAAEEQKLPINALS	0	IEDB
DQB1_0301	PCEPEPDVAVLTSML	0	IEDB
DQB1_0301	PCGIVPAKSVCGPVY	0	IEDB
DQB1_0301	PCQVPSPEFFTELDG	0	IEDB
DQB1_0301	PCTPLPAPNYTFALW	0	IEDB
DQB1_0301	PEKGGRKPARLIVFP	0	IEDB
DQB1_0301	PERLASCRPLTDFDQ	0	IEDB
DQB1_0301	PGAKQNVQLINTNGS	0	IEDB
DQB1_0301	PGALVVGVVCAAILR	0	IEDB
DQB1_0301	PGGGQIVGGVYLLPR	0	IEDB
DQB1_0301	PGQRVEFLVQAWKSK	0	IEDB
DQB1_0301	PIDTTIMAKNEVFCV	0	IEDB
DQB1_0301	PIIQRLHGLSAFSLH	0	IEDB
DQB1_0301	PINAYTTGPCTPLPA	0	IEDB
DQB1_0301	PISYLKGSSGGPLLC	0	IEDB
DQB1_0301	PKGPVIQMYTNVDQD	0	IEDB
DQB1_0301	PKPQKKNKRNTNRRP	0	IEDB
DQB1_0301	PLEVIKGGRHLIFCH	0	IEDB
DQB1_0301	PLGNWFGCTWMNSTG	0	IEDB
DQB1_0301	PLTDFDQGWGPISYA	0	IEDB
DQB1_0301	PLTNSRGENCGYRRC	0	IEDB
DQB1_0301	PPDSDAESYSSMPPL	0	IEDB
DQB1_0301	PPGDPPQPEYDLELI	0	IEDB
DQB1_0301	PPHSAKSKFGYGAKD	0	IEDB
DQB1_0301	PPLEGEPGDPDLSDG	0	IEDB
DQB1_0301	PPPKSPPVPPPRKKR	0	IEDB
DQB1_0301	PPPRKKRTVVLTEST	0	IEDB
DQB1_0301	PPQPEYDLELITSCS	0	IEDB
DQB1_0301	PQAILDMIAGAHWGV	0	IEDB
DQB1_0301	PQLPGIPFVSCQRGY	0	IEDB
DQB1_0301	PRCLVDYPYRLWHYP	0	IEDB
DQB1_0301	PRTCRNMWSGTFPIN	0	IEDB
DQB1_0301	PRWIWFCLLLLAAGV	0	IEDB
DQB1_0301	PSGCPPDSDAESYSS	0	IEDB
DQB1_0301	PSLKATCTANHDSPD	0	IEDB
DQB1_0301	PSPEFFTELDGVRLH	0	IEDB
DQB1_0301	PSPSMGRDIKVQFQS	1	IEDB
DQB1_0301	PSWGPTDPRRRSRNL	0	IEDB
DQB1_0301	PTDPRRRSRNLGKVI	0	IEDB
DQB1_0301	PTLWARMILMTHFFS	0	IEDB
DQB1_0301	PTYSWGENDTDVFVL	0	IEDB
DQB1_0301	PVCQDHLEFWEGVFT	0	IEDB
DQB1_0301	PVENLETTMRSPVFT	0	IEDB
DQB1_0301	PVRRRGDSRGSLLSP	0	IEDB
DQB1_0301	PVSARRGREILLGPA	0	IEDB
DQB1_0301	PVVFSQMETKLITWG	0	IEDB
DQB1_0301	PVVHGCPLPPPKSPP	0	IEDB
DQB1_0301	PVVPQSFQVAHLHAP	0	IEDB
DQB1_0301	PVVVGTTDRSGAPTY	0	IEDB
DQB1_0301	PVYCFTPSPVVVGTT	0	IEDB
DQB1_0301	PWITPRCLVDYPYRL	0	IEDB
DQB1_0301	PYYKRYISWCLWWLQ	0	IEDB
DQB1_0301	QALDCEIYGACYSIE	0	IEDB
DQB1_0301	QCCDLDPQARVAIKS	0	IEDB
DQB1_0301	QDCTMLVCGDDLVVI	0	IEDB
DQB1_0301	QDVLKEVKAAASKVK	0	IEDB
DQB1_0301	QHLPYIEQGMMLAEQ	0	IEDB
DQB1_0301	QIVGGVYLLPRRGPR	0	IEDB
DQB1_0301	QKKVTFDRLQVLDSH	0	IEDB
DQB1_0301	QLFTFSPRRHWTTQG	0	IEDB
DQB1_0301	QLRRHIDLLVGSATL	0	IEDB
DQB1_0301	QLSAPSLKATCTANH	0	IEDB
DQB1_0301	QNVQLINTNGSWHLN	0	IEDB
DQB1_0301	QPRGRRQPIPKARRP	0	IEDB
DQB1_0301	QRAYALDTEVAASCG	0	IEDB
DQB1_0301	QSFQVAHLHAPTGSG	0	IEDB
DQB1_0301	QTASRQAEVIAPAVQ	0	IEDB
DQB1_0301	QTLLFNILGGWVAAQ	0	IEDB
DQB1_0301	QVLPCSFTTLPALST	0	IEDB
DQB1_0301	QVPSASMGRDIKVQF	1	IEDB
DQB1_0301	QVRNSTGLYHVTNDC	0	IEDB
DQB1_0301	QYLAGLSTLPGNPAI	0	IEDB
DQB1_0301	RAAICGKYLFNWAVR	0	IEDB
DQB1_0301	RAAVCTRGVAKAVDF	0	IEDB
[truncated: 5,855 more rows]
