# Supplementary material for: HLAIImaster: a deep learning method with adaptive domain knowledge predicts HLA II neoepitope immunogenic responses
Source: Brief Bioinform. 2024 Jun 26;25(4):bbae302. doi: 10.1093/bib/bbae302 (PMC11200192; doi:10.1093/bib/bbae302)
Supplement: Supplementary_Table_2_bbae302 [file supplementary_table_2_bbae302.zip]

Archive with 1 entries (1 files):
- Supplementary_Table_2_bbae302.csv
