# Supplementary material for: HLAIImaster: a deep learning method with adaptive domain knowledge predicts HLA II neoepitope immunogenic responses
Source: Brief Bioinform. 2024 Jun 26;25(4):bbae302. doi: 10.1093/bib/bbae302 (PMC11200192; doi:10.1093/bib/bbae302)
Supplement: Supplementary_Table_2_bbae302 [file supplementary_table_2_bbae302.zip › Supplementary_Table_2_bbae302.csv]

Supplementary Table 2. Benchmark data of immunogenic neoantigens, viral and bacterial proteins from various studies.
Study	ID	Gene	Peptide	Immunogenicity
Ott et al., Science, 2017	O.1	ZBED4	SPIKLVQKVASKIPFPDRITEESV	1
Ott et al., Science, 2017	O.1	PRTG	NNSKKKWFLFQDSKKIQVEQPQ	1
Ott et al., Science, 2017	O.1	ACPP	DRSVLAKKLKFVTLVFRHGDRSPID	1
Ott et al., Science, 2017	O.1	NLRC4	SHTQTTLFHTFYELLIQKNKHK	1
Ott et al., Science, 2017	O.1	DCAKD	TKRQVILLHTELERFLEYLPLRF	1
Ott et al., Science, 2017	O.1	MECOM	EDSDKLFESKAELADHQKF	0
Ott et al., Science, 2017	O.1	LUM	SHNELADSGIPENSFNVSSLVE	1
Ott et al., Science, 2017	O.1	ADARB1	RLVLGKFGDLTNNFSSPHAR	1
Ott et al., Science, 2017	O.1	ARHGEF15	RRGGALFASRPRFTPL	0
Ott et al., Science, 2017	O.1	CASP5	LCPREEFLRLCKKIMMRSIQ	0
Ott et al., Science, 2017	O.1	PRRC2C	PSTANYNSFSSAPMPQIPVASVTPT	0
Ott et al., Science, 2017	O.1	RUSC2	SGSPPLRVSVGDFSQEFSPIQEAQQD	1
Ott et al., Science, 2017	O.1	CASP5	LSPREEFLRLCKKIMMRSIQ	1
Ott et al., Science, 2017	O.2	ADM2	RPAGRTQLLWTPAAPTAMAEVGPGHTP	1
Ott et al., Science, 2017	O.2	ADM2	WTPAAPTAMAEVGPGHTPAHPSQGAVPP	1
Ott et al., Science, 2017	O.2	CCDC80	AAVRPEQRPAARGSRV	0
Ott et al., Science, 2017	O.2	C14orf101	PGGDSGELITDAHELGVAHPPGY	1
Ott et al., Science, 2017	O.2	BAZ2A	VTSPKASPVTFPAAAFPTASPANKD	1
Ott et al., Science, 2017	O.2	POLQ	LENNANHDETSFLLPRKESNIVD	1
Ott et al., Science, 2017	O.2	CDK13	RGQIKLADFRLARLYSSEESR	1
Ott et al., Science, 2017	O.2	C14orf101	KHLPGVNFPGNQWNPVEGILPS	0
Ott et al., Science, 2017	O.2	PRRC2A	PAPPPAVPKEHPAPPAPPPASAPTP	0
Ott et al., Science, 2017	O.2	ITGA9	LGETMGQVTEKLQPTYMEET	0
Ott et al., Science, 2017	O.2	PCDH1	PETGEIQVKTFLDREQRESYELKV	0
Ott et al., Science, 2017	O.2	DDX3X	TFPKKIQMLARDFLDEY	1
Ott et al., Science, 2017	O.2	JPH1	EVVGGYTWPSGNIYQGYWAQGKR	0
Ott et al., Science, 2017	O.2	ADM2	PAHPSQGAVPPSRAAAEPHLKPSPSELQTA	1
Ott et al., Science, 2017	O.2	ADM2	DEQGREAELARSGPSAAGPVRLKPGLVPGL	1
Ott et al., Science, 2017	O.2	RIF1	TIKNSDKNVVLEHFG	0
Ott et al., Science, 2017	O.2	ADM2	DGGRQHSGPRRHSGAGPKPSSSEWAVCWAP	1
Ott et al., Science, 2017	O.3	PRKCG	FCGTPDYIAPKIIAYQPYGKSVD	0
Ott et al., Science, 2017	O.3	CIT	RGRLPAGAVRTLLSQVNKVWDQSS	0
Ott et al., Science, 2017	O.3	KCNC3	DRASFLLTDYALSPDGSIRKATG	1
Ott et al., Science, 2017	O.3	ENDOV	SPGPRTAPRPGSQKQAGKDWQ	0
Ott et al., Science, 2017	O.3	ZNF234	HASHLQEHQRIYTGEKPFKCDT	0
Ott et al., Science, 2017	O.3	DNASE1L1	SLPSNVLSSLVLVPLHTTPK	0
Ott et al., Science, 2017	O.3	VPS16	GHEHQPDMQKSLLRAAFFGKCFLDR	1
Ott et al., Science, 2017	O.3	FAM190A	SSHYKFSKPALQSQSISLVQQS	1
Ott et al., Science, 2017	O.3	TLR3	TRNSFALVPSLQRLMLRKVALKNVDSSPS	0
Ott et al., Science, 2017	O.3	TBC1D14	NLKAPRLLFAPEYGPKLKLRALEDRHS	1
Ott et al., Science, 2017	O.3	GTF3C2	TETVNHHYLLFQNTDLGSFHDLLR	1
Ott et al., Science, 2017	O.3	CRY1	EDLDANLRKLNFRLFVIRGQPAD	1
Ott et al., Science, 2017	O.3	CASP1	ERFWRNILLLSLHKGSLYPRIPGLGKE	1
Ott et al., Science, 2017	O.3	ADAMTS7	ELQYRGRELRFNLIANQHLLAPGFVSETR	1
Ott et al., Science, 2017	O.4	DHX40	STLPVISDSTTKRRWSALVIGL	0
Ott et al., Science, 2017	O.4	DHX40	KMQRRNDDKSILMHGLVSLRESSRG	0
Ott et al., Science, 2017	O.4	DHX40	TTVTHERKQAKVVNPPIQEVGKGARK	0
Ott et al., Science, 2017	O.4	CCDC66	KGEKNGMTFSSTKDYVNNV	0
Ott et al., Science, 2017	O.4	SMCHD1	KAHVEGDGVVEEIIRYHPFLYDRET	0
Ott et al., Science, 2017	O.4	RPTOR	SLTEESGGAVAFFPGNLSTSSSA	1
Ott et al., Science, 2017	O.4	SSB	TLDDIKEWLEDEGQVLNIQMRRTLHK	0
Ott et al., Science, 2017	O.4	ATF7IP	DSYHLYAYHEELSATVPSQWKKIG	0
Ott et al., Science, 2017	O.4	RNF40	TTTSVKKEELVLSEEDFQGITPGAQ	0
Ott et al., Science, 2017	O.4	ARHGAP29	GHQKLPGKIHLFEAEFTQVAKKEPDG	1
Ott et al., Science, 2017	O.4	IDH2	GDQYKATDFVADWAGTFKMVFTPKDGSG	1
Ott et al., Science, 2017	O.4	MKNK1	TTPSGSAEYMASEVVEVFTDQAT	1
Ott et al., Science, 2017	O.4	MGA	PENDDLFMMPRIVDVTSLATEGG	1
Ott et al., Science, 2017	O.4	MTERFD2	SVLREDLGQLEYKYQYAYFRMGIKHPD	0
Ott et al., Science, 2017	O.4	ABCB5	MSQDIKKADEQIESMTYSTERKT	0
Ott et al., Science, 2017	O.4	TNR	DGVSEEFWLVDLLPSTHYT	1
Ott et al., Science, 2017	O.4	MMP17	EYWKVLDGELEVAPEYPQSTARDWL	0
Ott et al., Science, 2017	O.4	HLA-DQA1	RYNSTAATNEVSEVTVFSKSPVT	0
Ott et al., Science, 2017	O.4	PATL1	GRMSPSQFARVPGYVGSPLAAMNPK	1
Ott et al., Science, 2017	O.5	MUC5B	SHHTHSYQRYSHPLFLPGHRLDPPI	0
Ott et al., Science, 2017	O.5	MUC5B	SHQIHSYQLYTHPLLHPWDHRD	1
Ott et al., Science, 2017	O.5	MUC5B	DKGHQFHVHPLLHSGDDLDP	1
Ott et al., Science, 2017	O.5	FAM200A	KLRTIPLSDNTIFRRICTIAKHLE	1
Ott et al., Science, 2017	O.5	ZFYVE26	ASATEPANDSLFSPGAANLFSTYLAR	0
Ott et al., Science, 2017	O.5	COL22A1	FPVVQSTEDVFPQGLPNEYAFVT	1
Ott et al., Science, 2017	O.5	ZNF281	AASAAAFPSQRTSWEFLQSLVSIKQEK	1
Ott et al., Science, 2017	O.5	MED24	GSVLQFMPFTTVSELMKVSAMSSPKV	1
Ott et al., Science, 2017	O.5	PDIA6	NQVLASRYGIRGFSTIKIFQKGESPV	1
Ott et al., Science, 2017	O.5	TBX4	ARLQSKEYPVIFKSIMRQRLISPQL	1
Ott et al., Science, 2017	O.5	PSMB7	DVTGPHLYSIYLHGSTDKLPYVTMGS	0
Ott et al., Science, 2017	O.5	MAP4K4	SHLASLKNNVSPVLRSHSFSDPSPKFA	1
Ott et al., Science, 2017	O.5	ZMIZ2	TAQFAPSPGQPPALSPSYPGHRLPLQQG	0
Ott et al., Science, 2017	O.5	GRIN2B	PASAKSRREFDKIELAYRR	1
Ott et al., Science, 2017	O.5	PIK3R2	MAGPKGFQYRALYPFRRER	0
Ott et al., Science, 2017	O.5	FIGN	SDAFSGLTALPQSILLFGP	0
Ott et al., Science, 2017	O.5	CLEC2B	STQHADLTIIDNIKEMNFLRRYK	0
Ott et al., Science, 2017	O.5	CASC1	LHTHYDYVSALHPVSTPSKEYTSA	0
Ott et al., Science, 2017	O.5	ADCK3	SSPLGRANGRRFANPRDSFSAMGFQR	0
Ott et al., Science, 2017	O.5	OVGP1	EIHGKCENMTITSRGTTVTPTKETVSLG	1
Ott et al., Science, 2017	O.6	RALGAPB	LNTGLFRIKFKEPLENLI	0
Ott et al., Science, 2017	O.6	PISD	SPQSGGAATLAAQARLQPVHLDVWGEHERG	1
Ott et al., Science, 2017	O.6	CADM4	GSGSQMPAWRTRGAISASSTQKTPTTRL	1
Ott et al., Science, 2017	O.6	TNS1	GLTRISIQRAQPLPPCLPSFRPPTALQGLS	1
Ott et al., Science, 2017	O.6	MLL	SRLQTRKNKKLALSSTPSNIAPSD	1
Ott et al., Science, 2017	O.6	DNMT3A	WCTEMKRVFGFPVHYTDVSNMS	1
Ott et al., Science, 2017	O.6	DTX4	GPLQLPVTRKNMPLPGVVKLPPLPGS	0
Ott et al., Science, 2017	O.6	NCOA6	ALLQNVELRRNVLVSPTPLAN	1
Ott et al., Science, 2017	O.6	DNMBP	VNGISSQPQVPFYPNLQKSQYYSTV	1
Ott et al., Science, 2017	O.6	TSHR	LMSNLAFADFCMRMYL	0
Ott et al., Science, 2017	O.6	SETBP1	YLSHTLGAASSFMRPTVPPPQF	0
Ott et al., Science, 2017	O.6	MGAT4B	PAAGDFIRFRFFQLLRLERFF	0
Ott et al., Science, 2017	O.6	SMC4	SLRNNMFEISDRFIGIYKTYNITK	1
Ott et al., Science, 2017	O.6	FAM50B	VTLNDMKARQKALVRERERQLA	1
Ott et al., Science, 2017	O.6	PDE1C	VKQLERGEASVVDFKKNLEYAAT	0
Ott et al., Science, 2017	O.6	KRIT1	TKLKSKAPHWTNCILHEYKNLSTS	1
Ott et al., Science, 2017	O.6	TBX10	FAKGFRESDLNSWPVAPRPLLSV	0
Ott et al., Science, 2017	O.6	TP63	HLLQKQTSIQSPSLYGNSSPPLNK	1
Ott et al., Science, 2017	O.6	TEX2	STEVEPKESPHLARHRHLMKTLVKSLST	0
Ott et al., Science, 2017	O.6	DCUN1D4	DGAWPVLLDKFVEWYKDKQMS	1
Ott et al., Science, 2017	O.6	EEA1	SHKLESIKEITNFKDAKQLL	0
Ott et al., Science, 2017	O.6	ATP5J2-PTCD1	TGKPEMDFVRLAQLFARARPMGLF	1
Sahin et al., Nature, 2017	P01-ABCB5-R760K	ABCB5	KVVQHALDKARTGKTCLVVTHRLSAIQ	0
Sahin et al., Nature, 2017	P01-ACSS3-P531S	ACSS3	NQEAFKHLYFEKFSGYYDTMDAGYMDE	1
Sahin et al., Nature, 2017	P01-ACTG1-T277I	ACTG1	PSFLGMESCGIHEITFNSIMKCDVDIR	0
Sahin et al., Nature, 2017	P01-ANAPC16-V51A	ANAPC16	YPKGAGEMLEDQQAARMEKLAGLVEEL	0
Sahin et al., Nature, 2017	P01-ERP29-F251L	ERP29	KEELQKSLNILTALQKKGAEKEEL	1
Sahin et al., Nature, 2017	P01-FAM101B-A80V	FAM101B	VTCVPNGTWRNYKVEVRFEPRHRPTRF	0
Sahin et al., Nature, 2017	P01-NARFL-E62K	NARFL	VFDTAFSRHFSLLKSQREFVRRFRGQA	1
Sahin et al., Nature, 2017	P01-PWWP2A-S565F	PWWP2A	PQTLGKKGSKNNIFVYMTLNQKKSDSS	1
Sahin et al., Nature, 2017	P01-PXDN-S1329P	PXDN	CEDCRTRGQFNAFPYHFRGRRSLEFSY	0
Sahin et al., Nature, 2017	P01-SNAPC2-D235N	SNAPC2	SPELSAAESAVVLNLLMSLPEELPLLP	0
Sahin et al., Nature, 2017	P02-ATP13A1-I217F	ATP13A1	VFARVAPKQKEFVFTSLKELGYVTLMC	1
Sahin et al., Nature, 2017	P02-HPN-G71R	HPN	SADARLMVFDKTERTWRLLCSSRSNAR	1
Sahin et al., Nature, 2017	P02-MMP2-P517S	MMP2	MGPLLVATFWPELSEKIDAVYEAPQEE	1
Sahin et al., Nature, 2017	P02-PLEKHF2-Q196R	PLEKHF2	CGPCSEKRFLLPSRSSKPVRICDFCYD	1
Sahin et al., Nature, 2017	P02-PPFIA4-S709N	PPFIA4	LTVTLRSPTWMRMNQGVCCNLEYHSSG	1
Sahin et al., Nature, 2017	P02-RTN4R-F101L	RTN4R	LHSNVLARIDAAALTGLALLEQLDLSD	0
Sahin et al., Nature, 2017	P02-RTN4R-F408L	RTN4R	LTAVRPEGSEPPGLPTSGPRRRPGCSR	0
Sahin et al., Nature, 2017	P02-RTN4R-L462V	RTN4R	ALPSLTCSLTPLGVALVLWTVLGPC	0
Sahin et al., Nature, 2017	P02-RTN4R-P451R	RTN4R	GGGTGDSEGSGALRSLTCSLTPLGLAL	1
Sahin et al., Nature, 2017	P02-SOS1-I82V	SOS1	DVEERVQKSFPHPVDKWAIADAQSAIE	0
Sahin et al., Nature, 2017	P03-CC2D1A-P687L	CC2D1A	SPGDLDVFVRFDFLYPNVEEAQKDKTS	0
Sahin et al., Nature, 2017	P03-CDK5RAP1-H440Y	CDK5RAP1	DFIAGFCGETEEDYVQTVSLLREVQYN	0
Sahin et al., Nature, 2017	P03-DNTTIP1-S66F	DNTTIP1	RSQMTTSFTDPAIFMDLLRAVLQPSIN	0
Sahin et al., Nature, 2017	P03-INSIG1-V148I	INSIG1	TAAGIHPQISSIFILGSLVYFSQEASR	0
Sahin et al., Nature, 2017	P03-MDH1-S129F	MDH1	RKDLLKANVKIFKFQGAALDKYAKKSV	1
Sahin et al., Nature, 2017	P03-MKLN1-E518K	MKLN1	HVLSGLSKDKEKRKENVRNSFWIYDIV	0
Sahin et al., Nature, 2017	P03-MLL3-R3893W	MLL3	KTEWKSNVYLARSWIQGLGLYAARDIE	0
Sahin et al., Nature, 2017	P03-PHLDB2-G120E	PHLDB2	PPTPLLNTTSSLSEYPLGRADFDHYTG	0
Sahin et al., Nature, 2017	P03-PLTP-P20S	PLTP	LFLALLAGAHAEFSGCKIRVTSKALEL	0
Sahin et al., Nature, 2017	P03-TKT-S406F	TKT	FTRAFDQIRMAAIFESNINLCGSHCGV	0
Sahin et al., Nature, 2017	P04-C7-E258K	C7	GKSYQLLVVENTVKVAQFINNNPEFLQ	1
Sahin et al., Nature, 2017	P04-CDC37L1-P186L	CDC37L1	SRWDDSQRFLSDHLYLVCEETAKYLIL	1
Sahin et al., Nature, 2017	P04-DICER1-P627S	DICER1	ITKHLYEDPRQHSSGVLTDLRSALVNN	0
Sahin et al., Nature, 2017	P04-DOPEY2-R365C	DOPEY2	DVEERHHAYLKPFCVLISLLDKPEIGP	0
Sahin et al., Nature, 2017	P04-DSE-R735C	DSE	ATGQSAFAQVIADCHKILFDRNSAIKS	0
Sahin et al., Nature, 2017	P04-FLNA-P369L	FLNA	VTVLFAGQHIAKSLFEVYVDKSQGDAS	1
Sahin et al., Nature, 2017	P04-HSD17B4-N397I	HSD17B4	VNAVFEWHITKGGIIGAKWTIDLKSGS	0
Sahin et al., Nature, 2017	P04-MLL3-P1028S	MLL3	SSSTTNNDPYAKPSDTPRPVMTDQFPK	1
Sahin et al., Nature, 2017	P04-NRAS-G13D	NRAS	MTEYKLVVVGAGDVGKSALTIQLIQN	1
Sahin et al., Nature, 2017	P04-SAMD9L-S412L	SAMD9L	VKLLIGNRDSLDNLYYDWYILVTNKCH	1
Sahin et al., Nature, 2017	P05-CAND1-P724S	CAND1	MAISFLTTLAKVYSSSLSKISGSILNE	0
Sahin et al., Nature, 2017	P05-DHRS1-Y294N	DHRS1	VLSHVSGLGWLASNLPSFLRVPKWIIA	1
Sahin et al., Nature, 2017	P05-DTNB-E423K	DTNB	IAELENKNREILQKIQRLRLEHEQASQ	1
Sahin et al., Nature, 2017	P05-FAM135B-A479S	FAM135B	PKGMPKDLNVGQQSLSNSGISEVEGLS	1
Sahin et al., Nature, 2017	P05-MMS19-E241K	MMS19	LAVGHLYRLSFLKKDSQSCRVAALEAS	1
Sahin et al., Nature, 2017	P05-MNT-A390V	MNT	PLPPHPHPHPHSVVLPPAHLPVQQQQP	0
Sahin et al., Nature, 2017	P05-NR4A1-S7F	NR4A1	MPPLPIFSLPWSVHTWTQGP	0
Sahin et al., Nature, 2017	P05-PIP4K2A-T247I	PIP4K2A	AKTVKHGAGAEISIVNPEQYSKRFLDF	1
Sahin et al., Nature, 2017	P05-TTBK2-S1181L	TTBK2	PSRAGRPHHDQRSLSPHLGRSKSPPSH	0
Sahin et al., Nature, 2017	P05-WIPF1-S296F	WIPF1	PPPPPQNNKPPVPFTPRPSASSQAPPP	0
Sahin et al., Nature, 2017	P06-CDH18-V210L	CDH18	VVYSILQGQPYFSLDPKTGVIRTALHN	1
Sahin et al., Nature, 2017	P06-CRYZ-P304L	CRYZ	EIGWLKPVIGSQYLLEKVAEAHENIIH	1
Sahin et al., Nature, 2017	P06-FSTL1-R89C	FSTL1	VVCYQSNRDELRRCIIQWLEAEIIPDG	1
Sahin et al., Nature, 2017	P06-HSPG2-P127S	HSPG2	AVVDTLESEYLKISGDQVVSVVFIKEL	0
Sahin et al., Nature, 2017	P06-KAT7-P414L	KAT7	KEAKRSNSNKTMDLSCLKWTPPKGT	0
Sahin et al., Nature, 2017	P06-KIF26B-N256S	KIF26B	RDWAFVPAPCATSSYTGFANKHGSKPS	0
Sahin et al., Nature, 2017	P06-NDUFA8-P138L	NDUFA8	LSKVTKVKTDRPLLENPYHSRPRPDPS	0
Sahin et al., Nature, 2017	P06-PSMB7-P10L	PSMB7	MAAVSVYAPLVGGFSFDNCRRNA	0
Sahin et al., Nature, 2017	P06-TYRP1-R356Q	TYRP1	DTPPFYSNSTNSFQNTVEGYSDPTGKY	0
Sahin et al., Nature, 2017	P06-USP33-Q60K	USP33	KSRPGSVVPTTLFKGIKTVNPTFRGYS	0
Sahin et al., Nature, 2017	P07-ARF3-R62Q	ARF3	IGLIFVVDSNDREQVNEAREELMRMLA	0
Sahin et al., Nature, 2017	P07-ARF3-R99Q	ARF3	QGLIFVVDSNDREQVNEAREELMRMLA	0
Sahin et al., Nature, 2017	P07-ATAD2-P911S	ATAD2	SRKKRGCSSSKYASSYYHVMPKQNSTL	1
Sahin et al., Nature, 2017	P07-CLN3-S321F	CLN3	AMAATCISDTLGIFLSGLLALPLHDFL	0
Sahin et al., Nature, 2017	P07-DIRAS1-P115S	DIRAS1	KLIVQIKGSVEDISVMLVGNKCDETQR	0
Sahin et al., Nature, 2017	P07-GPX1-S95F	GPX1	GHQENAKNEEILNFLKYVRPGGGFEPN	1
Sahin et al., Nature, 2017	P07-HAX1-R231W	HAX1	SILDLFLGRWFRSW	0
Sahin et al., Nature, 2017	P07-HYAL2-N380H	HYAL2	RAQCHGHGRCVRRHPSASTFLHLSTNS	1
Sahin et al., Nature, 2017	P07-MLL4-L2569F	MLL4	TSLELPMAMRFRHFKKTSKEAVGVYRS	0
Sahin et al., Nature, 2017	P07-ZNF287-H470Y	ZNF287	CGKDFSQRAHLTIYQRTHTGEKPYKCL	0
Sahin et al., Nature, 2017	P09-GSTK1-G238R	GSTK1	KETTEAACRYGAFRLPITVAHVDGQTH	0
Sahin et al., Nature, 2017	P09-HLA-DPA1-P170L	HLA-DPA1	ELVTEGVAESLFLLRTDYSFHKFHYLT	1
Sahin et al., Nature, 2017	P09-MAN1A2-E323D	MAN1A2	AVRQAEKYYILRPDVIETYWYLWRFTH	1
Sahin et al., Nature, 2017	P09-NEDD8-G78S	NEDD8	SVLHLVLALRGGGSLRQ	0
Sahin et al., Nature, 2017	P09-TEAD3-P54S	TEAD3	QAVFSTSSRFWSSSPLLGQQPGPSQDI	0
Sahin et al., Nature, 2017	P10-AARS-S821F	AARS	PQWQKDELRETLKFLKKVMDDLDRASK	1
Sahin et al., Nature, 2017	P10-ABCB6-E763K	ABCB6	VIKDGCIVERGRHKALLSRGGVYADMW	1
Sahin et al., Nature, 2017	P10-ARAP1-A413V	ARAP1	RAESDVERKEWMQVLQQAMAEQRARAR	1
Sahin et al., Nature, 2017	P10-BAZ1A-T1326I	BAZ1A	RSLRKINSAPPTEIKSLRIASRSTRHS	1
Sahin et al., Nature, 2017	P10-CAPZB-P118L	CAPZB	SNKYDPPLEDGAMLSARLRKLEVEANN	1
Sahin et al., Nature, 2017	P10-GXYLT1-P85L	GXYLT1	SDRCKDFSLCYWNLYWMLPSDVCGMNC	1
Sahin et al., Nature, 2017	P10-HAPLN3-F59L	HAPLN3	GVKLVVETPEETLLTYQGASVILPCRY	1
Sahin et al., Nature, 2017	P10-IFI16-T171I	IFI16	GMSTAMGRSPSPKISLSAPPNSSSTEN	0
Sahin et al., Nature, 2017	P10-SEMA4C-P269S	SEMA4C	GGPPSPPPGIPGQSLPSPTRLHLGGGR	0
Sahin et al., Nature, 2017	P10-TAX1BP1-E37V	TAX1BP1	QVGRMERELNHEKVRCDQLQAEQKGLT	1
Sahin et al., Nature, 2017	P11-CCDC111-L539F	CCDC111	EDAELAEAAENSLFSYNSEVDEIPDEL	0
Sahin et al., Nature, 2017	P11-CDK4-R24L	CDK4	EIGVGAYGTVYKALDPHSGHFVALKSV	0
Sahin et al., Nature, 2017	P11-GPR172A-P425S	GPR172A	IQVGSLLGAVAMFSPTSIYHVFHSRKD	0
Sahin et al., Nature, 2017	P11-GPR56-P346S	GPR56	GYLLKLSAMGWGFSIFLVTLVALVDVD	0
Sahin et al., Nature, 2017	P11-INPP5B-A641V	INPP5B	IDNLSASNHSVAEVLLLFLESLPEPVI	0
Sahin et al., Nature, 2017	P11-KIAA0415-S491F	KIAA0415	AVLDLQLRSAPAAFERPLWDTSLRAPS	0
Sahin et al., Nature, 2017	P11-LCMT1-L97F	LCMT1	FLRKTECHCQIVNFGAGMDTTFWRLKD	0
Sahin et al., Nature, 2017	P11-MAPK8-L279F	MAPK8	YAGYSFEKLFPDVFFPADSEHNKLKAS	0
Sahin et al., Nature, 2017	P11-METTL17-P338S	METTL17	RPGFVFAPCPHELSCPQLTNLACSFSQ	0
Sahin et al., Nature, 2017	P11-SPOP-N147I	SPOP	KKFIRRDFLLDEAIGLLPDDKLTLFCE	0
Sahin et al., Nature, 2017	P12-CCDC80-F713L	CCDC80	ELRKEYGMTYNDFLMVLTDVDLRVKQY	0
Sahin et al., Nature, 2017	P12-DZANK1-R283K	DZANK1	KFGQGLEDQLAQTKSLSLDDC	1
Sahin et al., Nature, 2017	P12-FUK-R945W	FUK	HLLLVYTGKTRLAWNLLQDVLRSWYAR	1
Sahin et al., Nature, 2017	P12-MAGEC2-S16F	MAGEC2	PVPGVPFRNVDNDFPTSVELEDWVDAQ	1
Sahin et al., Nature, 2017	P12-MED24-S514F	MED24	STKVESLVALLNNFSEMKLVQMKWHEA	1
Sahin et al., Nature, 2017	P12-MRO-K168I	MRO	LFGQLAAFAGRKWIKFFTSQVKQTRDS	1
Sahin et al., Nature, 2017	P12-NUCB1-P40S	NUCB1	VPLERGAPNKEETSATESPDTGLYYHR	0
Sahin et al., Nature, 2017	P12-PLA1A-E176K	PLA1A	YCMHHSLVEFHLKKLRNKDTNIEVTFL	0
Sahin et al., Nature, 2017	P12-SETX-E336V	SETX	QIKISTRKQKSVKVISSYTPKDCTSRN	1
Sahin et al., Nature, 2017	P12-TMEM127-S147F	TMEM127	ILTVLQCATVIGFFYWASELILAQQQQ	0
Sahin et al., Nature, 2017	P17-GAK-A315V	GAK	VRLFLDSKHPGHYVVYNLSPRTYRPSR	1
Sahin et al., Nature, 2017	P17-GBP1-P86F	GBP1	SHTKGIWMWCVPHFKKPGHILVLLDTE	1
Sahin et al., Nature, 2017	P17-GPNMB-P382F	GPNMB	STLISVPDRDPASFLRMANSALISVGC	1
Sahin et al., Nature, 2017	P17-GYPC-A114V	GYPC	FAESADAALQGDPVLQDAGDSSRKEYF	0
Sahin et al., Nature, 2017	P17-HLA-DRA-P106S	HLA-DRA	ANLEIMTKRSNYTSITNDKFTPPVVNV	1
Sahin et al., Nature, 2017	P17-MYO1E-H284Y	MYO1E	EQTLVLQIVAGILYLGNISFKEVGNYA	1
Sahin et al., Nature, 2017	P17-RETSAT-P546S	RETSAT	ACYGADHDLGRLHSCVMASLRAQSPIP	1
Sahin et al., Nature, 2017	P17-RWDD3-S259F	RWDD3	QKEFETAGLKKLFFEFVLALVK	1
Sahin et al., Nature, 2017	P17-SCUBE2-S954L	SCUBE2	KYTAQESREMFPRLFIRLLRSKVSRFL	1
Sahin et al., Nature, 2017	P17-TPR-S530F	TPR	RDEEVSSADISSSFEVISQHLVSYRNI	1
Sahin et al., Nature, 2017	P19-CLINT1-T472I	CLINT1	SQNTDMVQKSVSKILPSTWSDPSVNIS	1
Sahin et al., Nature, 2017	P19-COX7A2-A84V	COX7A2	DEIPLYLKGGVADVLLYRATMILTVGG	0
Sahin et al., Nature, 2017	P19-IMPDH2-P234R	IMPDH2	IIARTDLKKNRDYRLASKDAKKQLLCG	1
Sahin et al., Nature, 2017	P19-PRKDC-S543Y	PRKDC	LFRHLLSSDQMMDYILADEAFFSVNSS	0
Sahin et al., Nature, 2017	P19-RSL1D1-S257L	RSL1D1	WESVKLLFVKTEKLAALPIFSSFVSNW	1
Sahin et al., Nature, 2017	P19-SPTAN1-E457K	SPTAN1	VLSEERAALLELWKLRRQQYEQCMDLQ	1
Sahin et al., Nature, 2017	P19-SRGAP1-S196L	SRGAP1	EKRQAKYSENKLKLIKARNEYLLTLEA	1
Sahin et al., Nature, 2017	P19-ST5-H155Y	ST5	KSHRLPRLPKRHSYDDMLLLAQLSLPS	1
Sahin et al., Nature, 2017	P19-TUBGCP2-H7Y	TUBGCP2	MSEFRIYHDVNELLSLLRVH	0
Sahin et al., Nature, 2017	P19-UTP6-H137Y	UTP6	TRLSKVFSAMLAIYSNKPALWIMAAKW	1
Sahin et al., Nature, 2017	P09-MAN1A2-E323D(P1)	MAN1A2	AVRQAEKYYILRPDVIETYWYLWRFTH	1
Sahin et al., Nature, 2017	P09-MAN1A2-E323D(P2)	MAN1A2	AVRQAEKYYILRPDVIETYWYLWRFTH	1
Veatch et al., The Journal of Clinical Investigation, 2018	V.1	AP1M1	VIEKHSHSRIEYMLKAKSQFKRRSTAN	0
Veatch et al., The Journal of Clinical Investigation, 2018	V.1	BRAF	DLTVKIGDFGLATEKSRWSGSHQFEQL	1
Veatch et al., The Journal of Clinical Investigation, 2018	V.1	DCAF6	EQFLQPSTSSTMSTQAHSTSSPTESPH	0
Veatch et al., The Journal of Clinical Investigation, 2018	V.1	GTF2H4	FIVVETNYRLYAYMESELQIALIALFS	0
Veatch et al., The Journal of Clinical Investigation, 2018	V.1	NBPF12	DSCQPYRSSFYALGEKHVGFSLDVGEI	0
Veatch et al., The Journal of Clinical Investigation, 2018	V.1	ORC3	ESFATKVLQDFIILSSQHLHEFPLILI	0
Veatch et al., The Journal of Clinical Investigation, 2018	V.1	ROR1	LVPTSSWNISSELSKDSYLTLDEPMNN	0
Veatch et al., The Journal of Clinical Investigation, 2018	V.1	SF3B1	QMGGSTPVLTPGKAPIGTPAMNMATPT	0
Veatch et al., The Journal of Clinical Investigation, 2018	V.1	UNKL	AHGPLDLRPPVCDIRELQAQEALQNGQ	0
Veatch et al., The Journal of Clinical Investigation, 2018	V.1	ZNF700	GEKPYECSKCDKALHSSSSYHRHERSH	0
Veatch et al., The Journal of Clinical Investigation, 2018	V.1	NVL	APCIIFIDEIDAIPPKREVASKDMERR	0
Veatch et al., The Journal of Clinical Investigation, 2018	V.1	MATN1	SRSPDISKVVIVVPDGRPQDSVQDVSA	0
Veatch et al., The Journal of Clinical Investigation, 2018	V.1	CTNNA2	VRQALQDLLSEYMHNTGRKEKGDPLNI	0
Veatch et al., The Journal of Clinical Investigation, 2018	V.1	GET4	RYMSQSKHTEARERMYSGALLFFSHGQ	0
Veatch et al., The Journal of Clinical Investigation, 2018	V.1	NTNG1	TVTDLRIRLLRPAIGEIFVDELHLARY	0
Veatch et al., The Journal of Clinical Investigation, 2018	V.1	SPTBN5	TLLLDAWLTTKAAIAESQDYGQDLEGV	0
Veatch et al., The Journal of Clinical Investigation, 2018	V.1	DPP6	LLVILVICSLIVTLVILLTPAEDNSLS	0
Veatch et al., The Journal of Clinical Investigation, 2018	V.1	HIAT1	VKGLLSFLSAPLICALSDVWGRKSFLL	0
Veatch et al., The Journal of Clinical Investigation, 2018	V.1	ITGA4	GSGAVMNAMETNLFGSDKYAARFGESI	0
Veatch et al., The Journal of Clinical Investigation, 2018	V.1	MYO1A	SVRFKENSVAVKVIQGPAGGDNSKLRY	0
Veatch et al., Cancer Immunology Research, 2019	1139a	TLN1	AATSALVKAASAAHRELVAQGKVGAIP	1
Veatch et al., Cancer Immunology Research, 2019	1139a	PMM2	GGNDHEIFTDPRTVGYSVTAPEDTRRI	1
Veatch et al., Cancer Immunology Research, 2019	1139a	SEC24D	KVLPVYMNCLLKNYVLLSRPEISTDER	1
Veatch et al., Cancer Immunology Research, 2019	1139a	KRAS	MTEYKLVVVGAVGVGKSALTIQLIQ	1
Veatch et al., Cancer Immunology Research, 2019	1139a	ACE	QELQPLYLNLHAYLRRALHRHYGAQHI	1
Veatch et al., Cancer Immunology Research, 2019	1139a	CELSR1	DTGPMRFYYVVGWVIPAIVTGLAVGLD	1
Veatch et al., Cancer Immunology Research, 2019	1139a	IGFBP7	PLPPLGCLLGETRYACGCCPMCARGEG	0
Veatch et al., Cancer Immunology Research, 2019	1139a	TGM2	GVLLGRWDNNYGDSVSPMSWIGSVDIL	0
Veatch et al., Cancer Immunology Research, 2019	1139a	XRCC5	SFPLKGITEQQKECLEIVKMVMISLEG	0
Veatch et al., Cancer Immunology Research, 2019	1139a	NCSTN	RLLYGFLIKANNSRFQSILRQDLRSYL	0
Veatch et al., Cancer Immunology Research, 2019	1139a	HSPG2	VPAGSAAVFPCIALGYPTPDISWSKLD	0
Veatch et al., Cancer Immunology Research, 2019	1139a	TSPAN15	CARFSYLWLKFSLFIYSTVFWLIGALV	0
Veatch et al., Cancer Immunology Research, 2019	1139a	COPS5	CKTTIEAIHGLMSEVIKDKLFNQINIS	0
Veatch et al., Cancer Immunology Research, 2019	1139a	DNASE2	WCVSPKGPWTCVGEMNRNQGEEQRGGG	0
Veatch et al., Cancer Immunology Research, 2019	1139a	SHKBP1	GLGQAPAGGLTEQQLMEQLEHCELAPP	0
Veatch et al., Cancer Immunology Research, 2019	1139a	UBE2M	LPKTCDISFSDPDYLLNFKLVICPDEG	0
Veatch et al., Cancer Immunology Research, 2019	1139a	THBS2	NSDPGIAVGFDEFVSVDFSGTFYVNTD	0
Veatch et al., Cancer Immunology Research, 2019	1139a	CSK	GRVPYPRIPLKDVFPRVEKGYKMDAPD	0
Veatch et al., Cancer Immunology Research, 2019	1139a	REPIN1	DRSFSQKSNLITHPKSHIRDGAFCCAI	0
Veatch et al., Cancer Immunology Research, 2019	1139a	CCDC115	ESSEAPQDPLNWFVILVPHSLRQAQAS	0
Veatch et al., Cancer Immunology Research, 2019	1139a	ACSL3	ICAYANSYHSYVIVFVVPNQKELTELA	0
Veatch et al., Cancer Immunology Research, 2019	1139a	TRIP12	DERESTDDESNPLVRAGIWTKTHTIWY	0
Veatch et al., Cancer Immunology Research, 2019	1139a	DST	SQKITGVFELMREFTHMEYDLEKRGIT	0
Veatch et al., Cancer Immunology Research, 2019	1139a	CHD1L	QKEEAEHKKKMAWLESNNYQSFCLPSE	0
Veatch et al., Cancer Immunology Research, 2019	1139a	SMARCC2	VPSKSKAAASATRVWTEQETLLLLEAL	0
Veatch et al., Cancer Immunology Research, 2019	1139a	GYPC	PTIMDIVVIAGVIPAVAIVLVSLLFVM	0
Veatch et al., Cancer Immunology Research, 2019	1139a	NCK2	PTPSTDAEYPANGCGADRIYDLNIPAF	0
Veatch et al., Cancer Immunology Research, 2019	1139a	PCNXL3	SVLGFVLYALAGAMGFFTHYLLPQLRK	0
Veatch et al., Cancer Immunology Research, 2019	1139a	SLAMF7	LLSLFVLGLFLWFMKRERQEEYIEEKK	0
Veatch et al., Cancer Immunology Research, 2019	1139a	TENC1	RLSPGEALPPVSQGGTGKAPELPSGSG	0
Veatch et al., Cancer Immunology Research, 2019	1139a	BAZ2A	ALHPRGIREKALHEHLNKHRDFLQEVC	0
Veatch et al., Cancer Immunology Research, 2019	1139a	BMI1	KEEVNDKRYLRCPSAMTVMHLRKFLRS	0
Veatch et al., Cancer Immunology Research, 2019	1139a	PCID2	MAHIAINQYLQQVYEAID	0
Veatch et al., Cancer Immunology Research, 2019	1139a	MXRA5	GRRKLKLWKHSEKQPETNVAEGRRVFE	0
Veatch et al., Cancer Immunology Research, 2019	1139a	WFS1	EITKKYAKGVIPSILFLQDDEDDDELA	0
Veatch et al., Cancer Immunology Research, 2019	1139a	ARHGEF19	RVSRPAPGDSREGGWSEPRLDTQEEPP	0
Veatch et al., Cancer Immunology Research, 2019	1139a	USP21	VYNDSRVSPVSENHVASSEGYVLFYQL	0
Veatch et al., Cancer Immunology Research, 2019	1139a	LAMA5	LDSEASVRLTAEQPRFFLHGVTLVPIE	0
Veatch et al., Cancer Immunology Research, 2019	1139a	BPTF	HSTYSSTPGRRKPKVHRPRSPILEEKD	0
Veatch et al., Cancer Immunology Research, 2019	1139a	CPA3	FTDCGIHAREWVSTAFCQWFVYQATKT	0
Veatch et al., Cancer Immunology Research, 2019	1139a	CHST12	EESVRGYDWSPRDSRRSPDQGRQQAER	0
Veatch et al., Cancer Immunology Research, 2019	1139a	FAM8A1	RATPVTRVGSAAPLRSPSETGRQAGRE	0
Veatch et al., Cancer Immunology Research, 2019	1139a	KIF13B	AAAPPGSMPTAPESEPEAPISHPPPPT	0
Veatch et al., Cancer Immunology Research, 2019	1139a	TOR1B	KLDLEEKLFGQHLSTEVIFKALTGFRN	0
Veatch et al., Cancer Immunology Research, 2019	1139a	DNASE1L1	KDVILLGDFNADCTSLTKKRLDKLELR	0
Veatch et al., Cancer Immunology Research, 2019	1139a	ARHGAP21	DKLKACEVSKNKDRKEQSETVSLSEDE	0
Veatch et al., Cancer Immunology Research, 2019	1139a	UBE2O	NKITRDFKPGDRVLVEVVTTMTSADVM	0
Veatch et al., Cancer Immunology Research, 2019	1139a	PKN2	IVVSDPEDITDCPMTPDTPNNDPRCST	0
Veatch et al., Cancer Immunology Research, 2019	1139b	KRAS	MTEYKLVVVGAVGVGKSALTIQLIQ	1
Veatch et al., Cancer Immunology Research, 2019	1139b	IGFBP7	PLPPLGCLLGETRYACGCCPMCARGEG	0
Veatch et al., Cancer Immunology Research, 2019	1139b	TGM2	GVLLGRWDNNYGDSVSPMSWIGSVDIL	0
Veatch et al., Cancer Immunology Research, 2019	1139b	XRCC5	SFPLKGITEQQKECLEIVKMVMISLEG	0
Veatch et al., Cancer Immunology Research, 2019	1139b	NCSTN	RLLYGFLIKANNSRFQSILRQDLRSYL	0
Veatch et al., Cancer Immunology Research, 2019	1139b	HSPG2	VPAGSAAVFPCIALGYPTPDISWSKLD	0
Veatch et al., Cancer Immunology Research, 2019	1139b	TSPAN15	CARFSYLWLKFSLFIYSTVFWLIGALV	0
Veatch et al., Cancer Immunology Research, 2019	1139b	COPS5	CKTTIEAIHGLMSEVIKDKLFNQINIS	0
Veatch et al., Cancer Immunology Research, 2019	1139b	DNASE2	WCVSPKGPWTCVGEMNRNQGEEQRGGG	0
Veatch et al., Cancer Immunology Research, 2019	1139b	SHKBP1	GLGQAPAGGLTEQQLMEQLEHCELAPP	0
Veatch et al., Cancer Immunology Research, 2019	1139b	UBE2M	LPKTCDISFSDPDYLLNFKLVICPDEG	0
Veatch et al., Cancer Immunology Research, 2019	1139b	THBS2	NSDPGIAVGFDEFVSVDFSGTFYVNTD	0
Veatch et al., Cancer Immunology Research, 2019	1139b	CSK	GRVPYPRIPLKDVFPRVEKGYKMDAPD	0
Veatch et al., Cancer Immunology Research, 2019	1139b	REPIN1	DRSFSQKSNLITHPKSHIRDGAFCCAI	0
Veatch et al., Cancer Immunology Research, 2019	1139b	CCDC115	ESSEAPQDPLNWFVILVPHSLRQAQAS	0
Veatch et al., Cancer Immunology Research, 2019	1139b	ACSL3	ICAYANSYHSYVIVFVVPNQKELTELA	0
Veatch et al., Cancer Immunology Research, 2019	1139b	TRIP12	DERESTDDESNPLVRAGIWTKTHTIWY	0
Veatch et al., Cancer Immunology Research, 2019	1139b	DST	SQKITGVFELMREFTHMEYDLEKRGIT	0
Veatch et al., Cancer Immunology Research, 2019	1139b	CHD1L	QKEEAEHKKKMAWLESNNYQSFCLPSE	0
Veatch et al., Cancer Immunology Research, 2019	1139b	SMARCC2	VPSKSKAAASATRVWTEQETLLLLEAL	0
Veatch et al., Cancer Immunology Research, 2019	1139b	GYPC	PTIMDIVVIAGVIPAVAIVLVSLLFVM	0
Veatch et al., Cancer Immunology Research, 2019	1139b	NCK2	PTPSTDAEYPANGCGADRIYDLNIPAF	0
Veatch et al., Cancer Immunology Research, 2019	1139b	PCNXL3	SVLGFVLYALAGAMGFFTHYLLPQLRK	0
Veatch et al., Cancer Immunology Research, 2019	1139b	SLAMF7	LLSLFVLGLFLWFMKRERQEEYIEEKK	0
Veatch et al., Cancer Immunology Research, 2019	1139b	TENC1	RLSPGEALPPVSQGGTGKAPELPSGSG	0
Veatch et al., Cancer Immunology Research, 2019	1139b	BAZ2A	ALHPRGIREKALHEHLNKHRDFLQEVC	0
Veatch et al., Cancer Immunology Research, 2019	1139b	BMI1	KEEVNDKRYLRCPSAMTVMHLRKFLRS	0
Veatch et al., Cancer Immunology Research, 2019	1139b	PCID2	MAHIAINQYLQQVYEAID	0
Veatch et al., Cancer Immunology Research, 2019	1139b	MXRA5	GRRKLKLWKHSEKQPETNVAEGRRVFE	0
Veatch et al., Cancer Immunology Research, 2019	1139b	WFS1	EITKKYAKGVIPSILFLQDDEDDDELA	0
Veatch et al., Cancer Immunology Research, 2019	1139b	ARHGEF19	RVSRPAPGDSREGGWSEPRLDTQEEPP	0
Veatch et al., Cancer Immunology Research, 2019	1139b	USP21	VYNDSRVSPVSENHVASSEGYVLFYQL	0
Veatch et al., Cancer Immunology Research, 2019	1139b	LAMA5	LDSEASVRLTAEQPRFFLHGVTLVPIE	0
Veatch et al., Cancer Immunology Research, 2019	1139b	BPTF	HSTYSSTPGRRKPKVHRPRSPILEEKD	0
Veatch et al., Cancer Immunology Research, 2019	1139b	CPA3	FTDCGIHAREWVSTAFCQWFVYQATKT	0
Veatch et al., Cancer Immunology Research, 2019	1139b	CHST12	EESVRGYDWSPRDSRRSPDQGRQQAER	0
Veatch et al., Cancer Immunology Research, 2019	1139b	FAM8A1	RATPVTRVGSAAPLRSPSETGRQAGRE	0
Veatch et al., Cancer Immunology Research, 2019	1139b	KIF13B	AAAPPGSMPTAPESEPEAPISHPPPPT	0
Veatch et al., Cancer Immunology Research, 2019	1139b	TOR1B	KLDLEEKLFGQHLSTEVIFKALTGFRN	0
Veatch et al., Cancer Immunology Research, 2019	1139b	DNASE1L1	KDVILLGDFNADCTSLTKKRLDKLELR	0
Veatch et al., Cancer Immunology Research, 2019	1139b	ARHGAP21	DKLKACEVSKNKDRKEQSETVSLSEDE	0
Veatch et al., Cancer Immunology Research, 2019	1139b	UBE2O	NKITRDFKPGDRVLVEVVTTMTSADVM	0
Veatch et al., Cancer Immunology Research, 2019	1139b	PKN2	IVVSDPEDITDCPMTPDTPNNDPRCST	0
Yossef et al., JCI Insight, 2018	4127	PDE4DIP	KLKGVTKNWEDVRGDQVKPDQYTEA	0
Yossef et al., JCI Insight, 2018	4127	PDE4DIP	AATPWMRDYFAEGDGEMVPRTSHTA	0
Yossef et al., JCI Insight, 2018	4127	LMNA	NLVTRSYLLGNSRPRTQSPQNCSIM	0
Yossef et al., JCI Insight, 2018	4127	NBPF1	RCYSTPSGYLELPDSCQPYRSAFYI	0
Yossef et al., JCI Insight, 2018	4127	ACOT11	REITKVKLKQITLRTEEEKMEHSVA	0
Yossef et al., JCI Insight, 2018	4127	ARHGAP21	NAQPHKLSETPGTKAEFHPCL	0
Yossef et al., JCI Insight, 2018	4127	SLCO2B1	THQTSAHPGLELFPSCMEACSCPLD	0
Yossef et al., JCI Insight, 2018	4127	ERP27	MKEICQLEIQVDNEQL	0
Yossef et al., JCI Insight, 2018	4127	VWF	DSCHQEQVCEVISSYAHLCRTNGVC	0
Yossef et al., JCI Insight, 2018	4127	RBP5	FRNYTVQFDVGVQFEEDLRSVDGRK	0
Yossef et al., JCI Insight, 2018	4127	TM9SF1	QISDAISRPMGFRDDVDEDELLEEL	0
Yossef et al., JCI Insight, 2018	4127	IGHV4OR15-8	LVKPSETLSLTCAVSGGSISSSNWW	0
Yossef et al., JCI Insight, 2018	4127	NMB	LEPSSPSPLGTATHTSLRDQRLQLS	0
Yossef et al., JCI Insight, 2018	4127	CPPED1	KKLADKFIHAGVRVVFSGHYHRNAG	0
Yossef et al., JCI Insight, 2018	4127	TPSB2	NGTWLQAGVVSWDEGCAQPNRPGIY	0
Yossef et al., JCI Insight, 2018	4127	ABCC6	SGSAAGKDCITIQSATFAWSQESPP	0
Yossef et al., JCI Insight, 2018	4127	DNAAF1	FTDIFKKEAKRDSEIRKQDTKSPRP	0
Yossef et al., JCI Insight, 2018	4127	GRWD1	HGTKPPPSEGSDEEEEEDEEDEEER	0
Yossef et al., JCI Insight, 2018	4127	LILRA6	EYQLDKEGSPEPWDRNNPLEPKNKA	0
Yossef et al., JCI Insight, 2018	4127	ZNF274	DGSLSADAPSEQIQQQGKHPGDPEA	0
Yossef et al., JCI Insight, 2018	4127	TBC1D8	PQDSQAFPEAAEGDWTVSLEHILAS	0
Yossef et al., JCI Insight, 2018	4127	CAPN14	FSKEIEDQNERQNEFFTKFFEKHPE	0
Yossef et al., JCI Insight, 2018	4127	AAK1	QNFYQQQQQQQQQQQQQLATALHQQ	0
Yossef et al., JCI Insight, 2018	4127	NCOA3	VAMMMQQQQQQQQQQQQQQQQQQQQ	0
Yossef et al., JCI Insight, 2018	4127	RUNX1	EQLRRTAMRVSPPHPAPTPNPRASL	0
Yossef et al., JCI Insight, 2018	4127	WDR4	QGSGAILASTFSNSGSYFALTDDSK	0
Yossef et al., JCI Insight, 2018	4127	PRMT2	PLHVLLACCLPLHCTCASVPLHVLL	0
Yossef et al., JCI Insight, 2018	4127	TTC28	GHQSPAGSAPSPPLSYSSAGSARSS	0
Yossef et al., JCI Insight, 2018	4127	FRG1	ASNSCFIRCNEAEDIEAKSKTAGEE	0
Yossef et al., JCI Insight, 2018	4127	ZNF721	RIHTGEKPYTCEECGKAFRQSANLY	0
Yossef et al., JCI Insight, 2018	4127	HSD17B4	DVVVNNAGILRDHSFARISDEDWDI	0
Yossef et al., JCI Insight, 2018	4127	HLA-A	RPAGDGTFQKWASVVVPSGQEQRYT	0
Yossef et al., JCI Insight, 2018	4127	HLA-A	TFQKWASVVVPSGQEQRYTCHVQHEG	0
Yossef et al., JCI Insight, 2018	4127	VARS2	DPRDIISGVEMQLLQEKLRSGNLDP	0
Yossef et al., JCI Insight, 2018	4127	TCRBV12S2	GEVSDGYSVSRSKTEDLPLTLESAA	0
Yossef et al., JCI Insight, 2018	4127	RARRES2	LVHCPIETQVLRSCVVPPGPLRVVT	0
Yossef et al., JCI Insight, 2018	4127	AOAH	LLSLQSSASPANNDQSRPSLSNGHT	0
Yossef et al., JCI Insight, 2018	4127	ZMIZ2	PFLPDLKPNLNSFHSSPSGSGPCDE	0
Yossef et al., JCI Insight, 2018	4127	ASAP1	ESDDDLDDKPSPVKKERSPRPQSFC	0
Yossef et al., JCI Insight, 2018	4127	FKBP15	MVPSEQVVEEAVTLPPQALTTSQDG	0
Yossef et al., JCI Insight, 2018	4127	MGC21881	QNLDPNPPIARFLLPLERISEVPRR	0
Yossef et al., JCI Insight, 2018	4127	PPIAL4G	TAKTEWLDGKHVVFGKVKERVNIVE	0
Yossef et al., JCI Insight, 2018	4127	PDE4DIP	KVSKQERLLQSTAEHLKNANQQKES	0
Yossef et al., JCI Insight, 2018	4127	SEC22B	DEQHGKKVPTVSQPYSFIEFDTFIQ	0
Yossef et al., JCI Insight, 2018	4127	AX747988	MRKPRPAGWETLSRKAPG	0
Yossef et al., JCI Insight, 2018	4127	MST1L	GTVSKTRKGVQCWSAETPHKLQALT	0
Yossef et al., JCI Insight, 2018	4127	C1orf220	MILVRGLWYCYLQVK	0
Yossef et al., JCI Insight, 2018	4127	LAD1	QRGPWALEEESLGREPEERKKGVPE	0
Yossef et al., JCI Insight, 2018	4127	OR2T3	LHLIHRMNSAAGRRKALATCSSHMI	0
Yossef et al., JCI Insight, 2018	4127	LDLRAP1	AQAFKVAFEFWQESKEEKEKRDKAS	0
Yossef et al., JCI Insight, 2018	4127	PTGER3	RRLREQAPLLPTPTVIDPSRFCAQP	0
Yossef et al., JCI Insight, 2018	4127	SKIDA1	AAAYYQVSAAGPPPKAAAGAGGPGS	0
Yossef et al., JCI Insight, 2018	4127	OR10S1	TVAGNLLILLTVSSDSHLSLPMYHF	0
Yossef et al., JCI Insight, 2018	4127	OR4C45	LFFVPFSYLYLRL	0
Yossef et al., JCI Insight, 2018	4127	APBB1	GGAVMGREDVGGGGTRLSTGWYWET	0
Yossef et al., JCI Insight, 2018	4127	SHANK2	VASSHTSAAQAPRTHEARAALPSAS	0
Yossef et al., JCI Insight, 2018	4127	SHANK2	HTSAAQAPRTHEARAALPSASPRVL	0
Yossef et al., JCI Insight, 2018	4127	C11orf16	ELVSKATHMKPPQTPPGEAEHRKRS	0
Yossef et al., JCI Insight, 2018	4127	TAS2R46	PVFMFCEAIAFSCSSAHPFILIWGN	0
Yossef et al., JCI Insight, 2018	4127	TAS2R46	MFCEAIAFSCSSAHPFILIWGNKKL	0
Yossef et al., JCI Insight, 2018	4127	TAS2R46	ESLENKPVFMFCQAIAFSYPSTHPF	0
Yossef et al., JCI Insight, 2018	4127	TAS2R46	FLSIIMSVWSFENLENKPVFMFCEA	0
Yossef et al., JCI Insight, 2018	4127	TAS2R30	GSQDPSTKVHIKVLQTVTSFLLLCA	0
Yossef et al., JCI Insight, 2018	4127	TAS2R30	LICSLCKHLKKMHLHGKGSQDPSTK	0
Yossef et al., JCI Insight, 2018	4127	DNAH10	SAEGEVMEFRKIVRAEGRVEDWMTA	0
Yossef et al., JCI Insight, 2018	4127	NACA	AMTPPSPKRGPANPSPKGDPTSPAV	0
Yossef et al., JCI Insight, 2018	4127	MYRFL	DSGECRVWACHCGPMTSRSRSSEVQ	0
Yossef et al., JCI Insight, 2018	4127	PSPC1	GSRTGSETPQAPVSGVGPVSGGPGG	0
Yossef et al., JCI Insight, 2018	4127	OR11H12	LLLTVMAFDQYLVICRPLLYPNIMT	0
Yossef et al., JCI Insight, 2018	4127	OR4N2	IFTIKSDPGLTAALYFFLGNLAFLD	0
Yossef et al., JCI Insight, 2018	4127	SPTB	KFRFFSMARDLLFWMESIIRQIETQ	0
Yossef et al., JCI Insight, 2018	4127	ACOT4	LFRAHARYCADACGELDLERAPALG	0
Yossef et al., JCI Insight, 2018	4127	COQ6	SARQLPPSVARVVAKSRVLFPLGLG	0
Yossef et al., JCI Insight, 2018	4127	GOLGA8O	EAPRPMPSVPEDLESREAMSSFMDH	0
Yossef et al., JCI Insight, 2018	4127	PEAK1	GGTAQGFGPAEPTPTSSYPTRLIVS	0
Yossef et al., JCI Insight, 2018	4127	ACAN	TELPSSGEESGALDVSGDFTGSGDV	0
Yossef et al., JCI Insight, 2018	4127	IFT140	WGSRKNLLAVNSIISVAILSERAMS	0
Yossef et al., JCI Insight, 2018	4127	LINC00273	PDIPYTHTTEHPTMGSPLPNLRAHV	0
Yossef et al., JCI Insight, 2018	4127	C16orf3	VGCPIACPVSCPIACPVGCPVGSMA	0
Yossef et al., JCI Insight, 2018	4127	C16orf3	RACPVACPVGCPTACPVSCPVACPV	0
Yossef et al., JCI Insight, 2018	4127	RPH3AL	GSLTRQQGGPHQQTPMPGTPFTSGR	0
Yossef et al., JCI Insight, 2018	4127	MAP2K3	HVKMCDFGISGYWVDSVAKTMDAGC	0
Yossef et al., JCI Insight, 2018	4127	KCNJ12	VTEEGEYIPLDQVDIDVGFDKGLDR	0
Yossef et al., JCI Insight, 2018	4127	KRT26	EANADLEQKIKGRYEKCEPGSSREH	0
Yossef et al., JCI Insight, 2018	4127	CDC27	CFRNAIRVNPRHCNAWYGLGMIYYK	0
Yossef et al., JCI Insight, 2018	4127	C17orf99	LKSSPDLLTYFCRASSTSGAHVDSA	0
Yossef et al., JCI Insight, 2018	4127	LINC00668	CIPTGPAGGGQLPGSLLKQTGSHSV	0
Yossef et al., JCI Insight, 2018	4127	LINC00668	SEGTIHIGLHGPQSCIPTGPAGGGQ	0
Yossef et al., JCI Insight, 2018	4127	ZNF491	KAFRSAKYIRIHVRTHTGEKPYECK	0
Yossef et al., JCI Insight, 2018	4127	ZNF20	RHEKTHTEDKPYVCKQCGKGFRCAS	0
Yossef et al., JCI Insight, 2018	4127	CYP4F12	MSLLSLPWLGLRLVATSPWLLLLLV	0
Yossef et al., JCI Insight, 2018	4127	RHPN2	GTDLDHQEKCLSRLYDHMPEGLTPL	0
Yossef et al., JCI Insight, 2018	4127	MAMSTR	PHPRMKPSPLTPSPPGVPSPSPPPH	0
Yossef et al., JCI Insight, 2018	4127	DHDH	HGLWRAEAREDFRRGKAS	0
Yossef et al., JCI Insight, 2018	4127	NAPSA	RIPLHRVQPGRRTLNLLRGWREPAE	0
Yossef et al., JCI Insight, 2018	4127	ZNF841	FSQHSHLAVHQRFHTGEKPYKCNEC	0
Yossef et al., JCI Insight, 2018	4127	ZNF324B	ADASSKPQPLLQGQPHLFFFPKLLS	0
Yossef et al., JCI Insight, 2018	4127	FBN3	QNLEGSFRCICPHGFQVQSDHCIDI	0
Yossef et al., JCI Insight, 2018	4127	MUC16	FTLNFTITNLQYEEDMRHPGSRKFN	0
Yossef et al., JCI Insight, 2018	4127	MUC16	FTITNLQYEEDMRHPGSRKFNTTER	0
Yossef et al., JCI Insight, 2018	4127	GCKR	QALAHSTVGQTLPIPLKKLFPSIIS	0
Yossef et al., JCI Insight, 2018	4127	FRG1B	LSDSRIALKSGYRKYLGINSDELVG	0
Yossef et al., JCI Insight, 2018	4127	CTCFL	EKDHRSPSELEAQRTSGAFQDSVLE	0
Yossef et al., JCI Insight, 2018	4127	RTEL1-TNFRSF6B	DIAKLKSKCCPPCLLAAGWGLLLAR	0
Yossef et al., JCI Insight, 2018	4127	KRTAP15-1	PSNAIYSPNTCQMGSSLYNGCQETY	0
Yossef et al., JCI Insight, 2018	4127	PCP4	TSGENVGCPILFFTHS	0
Yossef et al., JCI Insight, 2018	4127	FBXW12	MEIRLLDLALKRIFSFLD	0
Yossef et al., JCI Insight, 2018	4127	ZNF717	THQGTHTGEKPYICNECGKTFHRKS	0
Yossef et al., JCI Insight, 2018	4127	FRG1	YLGINSDGLVVGCSDAIGPREQWEP	0
Yossef et al., JCI Insight, 2018	4127	FRG1	GLVVGRSDAIGPKEQWEPVFQNGKM	0
Yossef et al., JCI Insight, 2018	4127	FRG1	RSDAIGPREQWEQVFQNGKMALLAS	0
Yossef et al., JCI Insight, 2018	4127	SLC2A9	VSQEVEEVLAESHVQRSIRLVSVLE	0
Yossef et al., JCI Insight, 2018	4127	C5orf60	REPLCPLKHPSHKPPASTLSPNPTS	0
Yossef et al., JCI Insight, 2018	4127	DHFR	WQPGGRAWRGARTRGRSSQASAGAS	0
Yossef et al., JCI Insight, 2018	4127	AGPAT4-IT1	TDLVSSHELSPFLTPTCSVLRAL	0
Yossef et al., JCI Insight, 2018	4127	DST	KENENSMVPQGALVGSLSVKNKAHC	0
Yossef et al., JCI Insight, 2018	4127	PRSS1	MNLLLILTFVAAAVAAPFDDDDKIVG	0
Yossef et al., JCI Insight, 2018	4127	KMT2C	CCEEKCTQMYHYSCAAGAGTFQDFS	0
Yossef et al., JCI Insight, 2018	4127	COA1	LRPDLLLACSCSIRGNT	0
Yossef et al., JCI Insight, 2018	4127	PNPLA7	PARTVEWLNMRSSCSGHLHLCCPRR	0
Yossef et al., JCI Insight, 2018	4127	ANXA2P2	LVQRIQNKPLYFPDQLYDSMKGKGT	0
Yossef et al., JCI Insight, 2018	4127	SPATA31A3	GERAPDGASQSSQEPMEDAAPILSL	0
Yossef et al., JCI Insight, 2018	4127	RBMXL3	RSLDANSGGRSPYAYSGGHDSSSWS	0
Yossef et al., JCI Insight, 2018	4127	MAGEC1	SPERTQSTFEGFAQSPLQIPVSSSS	0
Yossef et al., JCI Insight, 2018	4127	CKAP4	LQGVEQKVQSLQTTFGTFESILRSS	0
Yossef et al., JCI Insight, 2018	4127	SELPLG	TPPAAMEAQTTQPTAMEAQTTAPEA	0
Yossef et al., JCI Insight, 2018	4127	LMNA	NLVTRSYLLGNSRPRTQSPQNCSIM	0
Yossef et al., JCI Insight, 2018	4127	CD68	GTTSHGPTTATHKPTTTSHGNVTVH	0
Yossef et al., JCI Insight, 2018	4127	TUBA1B	VISAEKAYHEQLTVAEITNACFEPA	1
Yossef et al., JCI Insight, 2018	4127	HELQ	NPEVLVRTIDHLLRRQAKQIVSSAK	0
Yossef et al., JCI Insight, 2018	4127	NCOR2	AMDRLAYLPTAPPPFSSRHSSSPLS	0
Yossef et al., JCI Insight, 2018	4127	MAP3K8	YEPSLMTMCQDSSQNDERSKSLLLS	0
Yossef et al., JCI Insight, 2018	4127	TUBGCP6	GHVSDASISLGETVSDMAPARPRWN	0
Yossef et al., JCI Insight, 2018	4127	HIST1H2BM	SFVNDIFERIAGVASRLAHYNKRST	1
Yossef et al., JCI Insight, 2018	4127	NBPF1	EDVQVEVAEKVQESSAPREMPKAEE	0
Yossef et al., JCI Insight, 2018	4127	MST1L	ALMTSRHQSWTPPRPGAV	0
Yossef et al., JCI Insight, 2018	4127	IGFN1	SMDEAGYRKDLGDPEGISSGSKADY	0
Yossef et al., JCI Insight, 2018	4127	RHCE	KYPRSVRRCLPLWALTLEAALILLF	0
Yossef et al., JCI Insight, 2018	4127	MXI1	APPAVPPAVAAPPPPALPEDPAGAK	0
Yossef et al., JCI Insight, 2018	4127	SKIDA1	AAAYYQVSAAGPPPKAAAGAGGPGS	0
Yossef et al., JCI Insight, 2018	4127	AX747977	LNLPSSWDYRHMPTCPWLIFVFLVE	0
Yossef et al., JCI Insight, 2018	4127	ENTPD1	MKGTKDLRSQQKESNVKTFC	0
Yossef et al., JCI Insight, 2018	4127	OR10G9	KMLMTLVSPSGRTISFHSCVAQLYF	0
Yossef et al., JCI Insight, 2018	4127	KRTAP5-5	GSSCCQSSCYKPSCCQSSCCVPVCC	0
Yossef et al., JCI Insight, 2018	4127	CDHR5	PATPGGDTAQTPEPGTSQPMPPGVG	0
Yossef et al., JCI Insight, 2018	4127	SELPLG	EATEAQTTQPTAMEAQTTPLAAMEA	0
Yossef et al., JCI Insight, 2018	4127	KRAS	MTEYKLVVVGADGVGKSALTIQLI	0
Yossef et al., JCI Insight, 2018	4127	PABPC3	MNGRIVATKPLYLALAQRKEERQAY	0
Yossef et al., JCI Insight, 2018	4127	POTEM	MKTLRSKMGKWCSHCFPWCRGSGKS	0
Yossef et al., JCI Insight, 2018	4127	HNRNPC	GADDSAEEGDLLCDDDNEDRGDDQL	0
Yossef et al., JCI Insight, 2018	4127	TUFM	MTTVAAATLLRATPHF	0
Yossef et al., JCI Insight, 2018	4127	KRTAP1-5	CGFPSFSTSGTCCSSCCQPSCCETS	0
Yossef et al., JCI Insight, 2018	4127	KRTAP1-3	TSCCQPSCCQTSCCGFPSFSTSGTC	0
Yossef et al., JCI Insight, 2018	4127	TP53	HYNYMCNSSCMGSMNRRPILTIITL	1
Yossef et al., JCI Insight, 2018	4127	RPTOR	MFDKGPEQTADDTDDAAGHKSFISA	0
Yossef et al., JCI Insight, 2018	4127	TXNDC2	GDIPKAPEETIQTKKEDLPKSSEKA	0
Yossef et al., JCI Insight, 2018	4127	EMR2	GSYTCQCLPGFKFIPEDPKLCTDVNE	0
Yossef et al., JCI Insight, 2018	4127	ZNF737	EKPYKCEECGKALKHPSVLTTHKRI	0
Yossef et al., JCI Insight, 2018	4127	ZNF676	VSTLNTHKAIHAVEKPYKCEECGKA	0
Yossef et al., JCI Insight, 2018	4127	SBSN	KFGQGVHHAASQVGKETEKLGHGVH	0
Yossef et al., JCI Insight, 2018	4127	IFNL2	GPRTRGRLHHWLHRLQEAPKKESPG	0
Yossef et al., JCI Insight, 2018	4127	ZNF548	QRVHTGERPYECSECGKFFMDSSTL	0
Yossef et al., JCI Insight, 2018	4127	POTEF	LNVLDNKKRTALTKAVQCQEDECAL	0
Yossef et al., JCI Insight, 2018	4127	SP9	AGRACRAPPGGGRRGARYHGAGGGG	0
Yossef et al., JCI Insight, 2018	4127	SERTAD2	LRPMFTPSSQPTPEPSDSYREAPPA	0
Yossef et al., JCI Insight, 2018	4127	SEMG2	GKSQNQVRIPSQDQEYGHKENKISY	0
Yossef et al., JCI Insight, 2018	4127	PCNT	EQRGIFTISDHPPEQRGMFTKECEQ	0
Yossef et al., JCI Insight, 2018	4127	NEFH	AKSPVKEEAKSPPEAKSPEKEEAKS	0
Yossef et al., JCI Insight, 2018	4127	TRIOBP	ASRTSSPNRATRENPRTSCAQRDNP	0
Yossef et al., JCI Insight, 2018	4127	ETFDH	CEPQTYGIGLKEFWVIDEKNWKPGR	0
Yossef et al., JCI Insight, 2018	4127	FTMT	PLDPRQIAPRRPQAAAASSRDPTGP	0
Yossef et al., JCI Insight, 2018	4127	DPCR1	ENREMTANENTTQFPAEPTEHGERT	0
Yossef et al., JCI Insight, 2018	4127	DPCR1	TPSPAEPTEHGEMTANENTTPSPAE	0
Yossef et al., JCI Insight, 2018	4127	LFNG	RRDAGPPPGAAPPPADGHPRPLAEP	0
Yossef et al., JCI Insight, 2018	4127	GTF2IRD2P1	AELKSICCIIHPESLCAQKLKMDHV	0
Yossef et al., JCI Insight, 2018	4127	AQP7	GYAINPSRDLPPSIFTFIAGWGKQV	0
Yossef et al., JCI Insight, 2018	4127	AQP7	GILVVIIGVSLGINTGYAINPSRDL	0
Yossef et al., JCI Insight, 2018	4127	GORASP2	GLPPLPSMPPRNLTWHCTSPPAIRV	NA
Yossef et al., JCI Insight, 2018	4127	GORASP2	PSMPPRNLTWHCTSPPAIRVPPVIP	NA
Yossef et al., JCI Insight, 2018	4127	GORASP2	RNLTWHCTSPPAIRVPPVIPLGSRE	NA
Yossef et al., JCI Insight, 2018	4127	GORASP2	HCTSPPAIRVPPVIPLGSRELFCSK	NA
Yossef et al., JCI Insight, 2018	4127	GORASP2	PAIRVPPVIPLGSRELFCSKLRRAA	1
Yossef et al., JCI Insight, 2018	4127	GORASP2	PPVIPLGSRELFCSKLRRAAVFPPA	NA
Yossef et al., JCI Insight, 2018	4127	GORASP2	LGSRELFCSKLRRAAVFPPAHQQRT	1
Yossef et al., JCI Insight, 2018	4127	GORASP2	LFCSKLRRAAVFPPAHQQRTLRPCH	NA
Yossef et al., JCI Insight, 2018	4127	GORASP2	LRRAAVFPPAHQQRTLRPCHNYCKG	NA
Yossef et al., JCI Insight, 2018	4127	GORASP2	VFPPAHQQRTLRPCHNYCKGRRCLL	NA
Yossef et al., JCI Insight, 2018	4127	GORASP2	HQQRTLRPCHNYCKGRRCLLTHCGC	NA
Yossef et al., JCI Insight, 2018	4127	GORASP2	LRPCHNYCKGRRCLLTHCGCDAPHC	NA
Yossef et al., JCI Insight, 2018	4127	GORASP2	NYCKGRRCLLTHCGCDAPHCQGPHHR	NA
Yossef et al., JCI Insight, 2018	4127	LILRB2	HLGVVIGILVAVILLLLLLLLLFLI	0
Yossef et al., JCI Insight, 2018	4127	SKIDA1	EGEEEEEEEEEEEEGGSGASDSSEV	0
Yossef et al., JCI Insight, 2018	4148	HSD3B2	TGAGGLLGQRIVCLLVEEKELKEIR	0
Yossef et al., JCI Insight, 2018	4148	SPTA1	KQDTLDASLQSFKQERLPEITDLKD	0
Yossef et al., JCI Insight, 2018	4148	CACNA1E	MARFGEAVVTRPGSGDGDSDQS	0
Yossef et al., JCI Insight, 2018	4148	IGFN1	SGSKAGFRDGLGCSVEMGSVNEAGY	0
Yossef et al., JCI Insight, 2018	4148	TRIM58	FRPSGFRPNRQLVGLVESVRRLGLG	0
Yossef et al., JCI Insight, 2018	4148	LRRIQ3	KGYEDKLLKDLFLKPETNIKGKLAY	0
Yossef et al., JCI Insight, 2018	4148	ZWINT	ELPAKILVEFVVICTR	0
Yossef et al., JCI Insight, 2018	4148	AK302451	CQSSGTSSTSCSCQFSRTSSTCRCQ	0
Yossef et al., JCI Insight, 2018	4148	PTEN	FHKQNKMLKKDKKFHFWVNTFFIPG	0
Yossef et al., JCI Insight, 2018	4148	RRP12	VKLHNELQSGSLSLGKSEAPETPME	0
Yossef et al., JCI Insight, 2018	4148	MMP10	WTEDASGTNLFLIAAHELGHSLGLF	0
Yossef et al., JCI Insight, 2018	4148	MUC5B	SSTPGTTWILTEQTTTATTTASTGS	0
Yossef et al., JCI Insight, 2018	4148	OR5AS1	SKTFSTCASHLITVTLFYGALLFMY	0
Yossef et al., JCI Insight, 2018	4148	CUX2	SGGPGILPPGHSPPDPTPQSPDSET	0
Yossef et al., JCI Insight, 2018	4148	ZNF605	HTGEKPYECSECWKTFSEKSSLIHH	0
Yossef et al., JCI Insight, 2018	4148	AEBP2	GGGGSSATSGGRGGSLEMSSDGEPL	0
Yossef et al., JCI Insight, 2018	4148	KRAS	MTEYKLVVVGAVGVGKSALTIQLI	1
Yossef et al., JCI Insight, 2018	4148	OR6C6	DPRLKTPMYFFLHNFSFLEVIFTTV	0
Yossef et al., JCI Insight, 2018	4148	HELB	QSRLVFGIGDKIYCTRNAYLSDLLP	0
Yossef et al., JCI Insight, 2018	4148	OR10G2	FHFLGSTQCFLYSLMAYDRYLAICQ	0
Yossef et al., JCI Insight, 2018	4148	TGM1	DRVTMPVAYKEYQPHLVDQGAMLLN	0
Yossef et al., JCI Insight, 2018	4148	BC107108	MYIRVEIENVPCEFV	0
Yossef et al., JCI Insight, 2018	4148	LCMT2	SPALGVLQLHFFMSEDNNTEDLKVT	0
Yossef et al., JCI Insight, 2018	4148	DUOX2	KFEVSVLVGGGIEVTPFASILKDLV	0
Yossef et al., JCI Insight, 2018	4148	SEMA6D	YRLTAISVDHSARPYQNYTVIFVGS	0
Yossef et al., JCI Insight, 2018	4148	GOLGA6A	EDRSSSCREAVLHRRLQQTIKERALLN	0
Yossef et al., JCI Insight, 2018	4148	ZNF592	SPSCSSGPRVPKRAAPGSQTGKKQQ	0
Yossef et al., JCI Insight, 2018	4148	NUDT16L1	EGSGAGRPGKEGGGGGPALGLPQGCVT	0
Yossef et al., JCI Insight, 2018	4148	RBL2	ELNKDRTSRDSSSVMRSSSTLPVPQ	0
Yossef et al., JCI Insight, 2018	4148	GNAO1	RSERKKWIHCFEEVTAIIFCVALSG	0
Yossef et al., JCI Insight, 2018	4148	MSLNL	HLPMHTVTYPCTQSPTRAHSCHLPV	0
Yossef et al., JCI Insight, 2018	4148	CHTF18	FRHPAQSQVGGGRGSPALGGP	0
Yossef et al., JCI Insight, 2018	4148	TUBB4Q	CIDNEALYDICSRTLKLPTPIYGDL	0
Yossef et al., JCI Insight, 2018	4148	PROCA1	GQGELSSEDIVELSSPRKRENTVQA	0
Yossef et al., JCI Insight, 2018	4148	HDAC5	VDWVGSELVGLGWGG	0
Yossef et al., JCI Insight, 2018	4148	CUEDC1	VFDRPYPLAPPTPASPYRRAGLWSP	0
Yossef et al., JCI Insight, 2018	4148	CUEDC1	YPLAPPTPASPYRRAGLWSPYKPET	0
Yossef et al., JCI Insight, 2018	4148	CUEDC1	PTPASPYRRAGLWSPYKPETLSELE	0
Yossef et al., JCI Insight, 2018	4148	CUEDC1	PYRRAGLWSPYKPETLSELEPTTAG	0
Yossef et al., JCI Insight, 2018	4148	CUEDC1	AGLWSPYKPETLSELEPTTAGQPSG	0
Yossef et al., JCI Insight, 2018	4148	PRCD	GCLGSWGAMWAGGGGCLPQGAGWLW	0
Yossef et al., JCI Insight, 2018	4148	TMC6	VFSEFMIQSPEAVGQEAVLLVLPLV	0
Yossef et al., JCI Insight, 2018	4148	ACTG1	MEGDRRAGH	0
Yossef et al., JCI Insight, 2018	4148	RBBP8	KVSKSSTHPQHNANENEILVADTYD	0
Yossef et al., JCI Insight, 2018	4148	ZNF700	KPYECKQCGKAFRCASNLRKHGRTH	0
Yossef et al., JCI Insight, 2018	4148	ZNF709	EKPYECKQCGKALSCSSSFRMHERT	0
Yossef et al., JCI Insight, 2018	4148	ZNF14	GEKPYECKLCGKAFSFSSSLREHEK	0
Yossef et al., JCI Insight, 2018	4148	ZNF100	CEECGKAFNQSSNLTTHKITHAGEK	0
Yossef et al., JCI Insight, 2018	4148	ZFN99	CEECALRKHEIINTGKKPYKCEECG	0
Yossef et al., JCI Insight, 2018	4148	ZNF730	THKRIHTGEKPYKCEKCGKFFNQST	0
Yossef et al., JCI Insight, 2018	4148	ZNF724P	KCKECGKAFNQSLTLTRHKIIHAGE	0
Yossef et al., JCI Insight, 2018	4148	ZNF675	THKKIHTGEQPYKCEECGKAFTQSS	0
Yossef et al., JCI Insight, 2018	4148	SBSN	HHGLSEGWKETEMFGQGIHHAAGQV	0
Yossef et al., JCI Insight, 2018	4148	ZNF383	CGKAFTQSSKLVHHQRIHTGEKPYE	0
Yossef et al., JCI Insight, 2018	4148	ZNF227	RVHTGEKPYKCDECGKGFSHNSPLI	0
Yossef et al., JCI Insight, 2018	4148	SIX5	AVDKYRLRKKFPVPKTIWDGEETVY	0
Yossef et al., JCI Insight, 2018	4148	SHANK1	RAGLGSQEKSLPPSPPAARRSLLHR	0
Yossef et al., JCI Insight, 2018	4148	ZNF841	VFSQHSHLAVHQIVHTGEKPYKCNE	0
Yossef et al., JCI Insight, 2018	4148	ZNF841	GEKPYKCNECGKDFSQHSHLAVHQR	0
Yossef et al., JCI Insight, 2018	4148	ZNF83	KVFHQISHLAQHQTIHTGEKPYECN	0
Yossef et al., JCI Insight, 2018	4148	EPS8L1	WPRRIWGSSQDEGGFASSVRRPHLT	0
Yossef et al., JCI Insight, 2018	4148	ZNF497	ACRECGKAFRAHLQLIHHQETHSGL	0
Yossef et al., JCI Insight, 2018	4148	SLC20A1	HLAKVGDCMGDSSDKPLRRNNSYTS	0
Yossef et al., JCI Insight, 2018	4148	POTEE	KTLRSKMGKWCHLCFPCCRGSGKSN	0
Yossef et al., JCI Insight, 2018	4148	MYT1L	RKSELSLDLDSDFVRETVDSLKLLA	0
Yossef et al., JCI Insight, 2018	4148	PUM2	QLFPPSRLRYNRPDIMPSGRSRLLE	0
Yossef et al., JCI Insight, 2018	4148	ITSN2	LLHEVPTGEVWVCFDLQLFEQKTLL	0
Yossef et al., JCI Insight, 2018	4148	ACTR3BP2	IINVGYKRFLQPKIFFYPEFANPDF	0
Yossef et al., JCI Insight, 2018	4148	STK4	DAIEAKKRRQQNF	0
Yossef et al., JCI Insight, 2018	4148	EPPIN	NPSSPCPHLLPSGTGFVP	0
Yossef et al., JCI Insight, 2018	4148	SOX18	SPPGYGAQDDPPPRRDCAWAPGHGA	0
Yossef et al., JCI Insight, 2018	4148	SUMO3	LCKLCLLSSRHSHASASQVAGTIGA	0
Yossef et al., JCI Insight, 2018	4148	TXNRD2	RFRWRTQAVAGGGRGAARGAAAGQR	0
Yossef et al., JCI Insight, 2018	4148	TRIOBP	TSSPNRATRDNPTTSCAQRDNPRAS	0
Yossef et al., JCI Insight, 2018	4148	PIK3CA	EAEREEFFDETRQLCDLRLFQPFLK	0
Yossef et al., JCI Insight, 2018	4148	DGKG	KGELVMQYKIIPPPGTHPLLVLVNP	0
Yossef et al., JCI Insight, 2018	4148	PTPN23	PLPAHSGALPFPRPGPPQPPHPPLA	0
Yossef et al., JCI Insight, 2018	4148	COL7A1	RELSYKGGNTRTWAAILHVADHVFL	0
Yossef et al., JCI Insight, 2018	4148	UBA3	WEGRWNHVKKFLQRSGPFTHPDFEP	0
Yossef et al., JCI Insight, 2018	4148	IL17RC	PGRGVGPGAGPGGGDGT	0
Yossef et al., JCI Insight, 2018	4148	PCDH18	KSFSTFGKDSPNVEDTGDTSTSSLL	0
Yossef et al., JCI Insight, 2018	4148	ADAM29	HLYCKWKSENITSRMQHDTSHLFTT	0
Yossef et al., JCI Insight, 2018	4148	FAT1	IVRNKEKKVIFESSGQISGSSFRSH	0
Yossef et al., JCI Insight, 2018	4148	ZNF732	AFNRSSTLTKHKIIHAEEKPFTCEE	0
Yossef et al., JCI Insight, 2018	4148	KLHL5	IQYAYTGRLELKKDNIECLLSTACL	0
Yossef et al., JCI Insight, 2018	4148	UGT2B17	LAQIPQKVLWRFYGKKPNTLGSNTR	0
Yossef et al., JCI Insight, 2018	4148	FEM1C	AALNNHPDIMNLIKSGAHFDATNLH	0
Yossef et al., JCI Insight, 2018	4148	C9	IYETKGEKNFRTKHYEEQIEAFKSI	0
Yossef et al., JCI Insight, 2018	4148	RAD17	ILYCKRASLTELVSPRLPSHLSEYE	0
Yossef et al., JCI Insight, 2018	4148	MCTP1	GTSDPYVKFKIGRKEVFRSKIIHKN	0
Yossef et al., JCI Insight, 2018	4148	PDE7B	RLRGQTGVRAERSGSYPFIDFRLLN	0
Yossef et al., JCI Insight, 2018	4148	SLC17A3	GTKRVVGISLFAISFLTLCIPLATD	0
Yossef et al., JCI Insight, 2018	4148	PIM1	FVLILERPEPVQDHLFDFITERGAL	0
Yossef et al., JCI Insight, 2018	4148	GBX1	LAAAAAAAAATATRNNPEPGGRRPE	0
Yossef et al., JCI Insight, 2018	4148	WDR86	PRGPCRRQPRHPVAPRAPRPATRGG	0
Yossef et al., JCI Insight, 2018	4148	SPDYE1	EDSKQNIFHFLYRKNRSRIPLLRKR	0
Yossef et al., JCI Insight, 2018	4148	NPTX2	TNMPGNIIPWVDYNVDVFGGASKWP	0
Yossef et al., JCI Insight, 2018	4148	FOXH1	SRLGPPEAESPSPPPKRRKKRYLRH	0
Yossef et al., JCI Insight, 2018	4148	KIF13B	TAPEAEPEAPISPPPPPTAVPAEEP	0
Yossef et al., JCI Insight, 2018	4148	WHSC1L1	QPEEALSQAKKSFASKTEVKKTRRP	0
Yossef et al., JCI Insight, 2018	4148	PLEKHF2	MVDRLANSEANARRISIVENCFGA	0
Yossef et al., JCI Insight, 2018	4148	LAMC3	LRPGEDERVAFCNSEFSDISPLSGG	0
Yossef et al., JCI Insight, 2018	4148	AQP7	VIGILVVIIGVSHGMNTGYAINPSR	0
Yossef et al., JCI Insight, 2018	4148	AQP7	GMLQLCLFAITDREKNPALPGTEALVI	0
Yossef et al., JCI Insight, 2018	4148	RAB40AL	HKRSSLCKVKIVWPTPEPTQKLHQKQ	0
Yossef et al., JCI Insight, 2018	4148	RAB40AL	LCKVKIVWPTPEPTQKLHQKQLQNFL	0
Yossef et al., JCI Insight, 2018	4148	LOC100129520	VPQGTAPLMFSRSHSLKKVPVMPKE	0
Yossef et al., JCI Insight, 2018	4148	GTPBP6	QGVPVVSVVPYDICGEHVPRRGGSH	0
Zacharakis et al., Nature Medicine, 2018	4136	LMNA	ASSVTVTRSYRSGGGSGGGSFGDNL	0
Zacharakis et al., Nature Medicine, 2018	4136	TMEM53	NSPSPGGKEAETWQPVVILLGWGGC	0
Zacharakis et al., Nature Medicine, 2018	4136	ZNF239	YKCGECGKGFSQRSNLHIHRCIHTG	0
Zacharakis et al., Nature Medicine, 2018	4136	ZNF239	RPYKCGECGKGFRQSSNLHIHRCIH	0
Zacharakis et al., Nature Medicine, 2018	4136	FAM21C	NKARAEKKVTLSSSKNLKPSSETKT	0
Zacharakis et al., Nature Medicine, 2018	4136	SLC3A2	LLASSDPPALASTNAEVTGTMSQDT	1
Zacharakis et al., Nature Medicine, 2018	4136	SLC3A2	LLASSDPPALASTNAEVTVETGFHH	1
Zacharakis et al., Nature Medicine, 2018	4136	SLC3A2	LLASSDPPALASTNAEVTETGFHHV	1
Zacharakis et al., Nature Medicine, 2018	4136	C11orf24	SAPTTAASSTTVSSIAPTTAASSMT	0
Zacharakis et al., Nature Medicine, 2018	4136	ATP2A2	VHGGSWIRGAIYCFKIAVALAVAAI	0
Zacharakis et al., Nature Medicine, 2018	4136	KMT2D	SPQPEESHLSPQPEEPCLSPRPEES	0
Zacharakis et al., Nature Medicine, 2018	4136	PABPC3	NHAAYYPPSQIAQLRPSPRWTAQGA	0
Zacharakis et al., Nature Medicine, 2018	4136	FLJ00385	VHNAKTKPREEQFNSTFRVVSVLTV	0
Zacharakis et al., Nature Medicine, 2018	4136	LTK	VRCVGLSLRATPHLILLELMSGGDM	0
Zacharakis et al., Nature Medicine, 2018	4136	BC108660	MARPSGSSEATGKPR	0
Zacharakis et al., Nature Medicine, 2018	4136	BC108660	MASPSGSSEVTGKPRGRDGRPR	0
Zacharakis et al., Nature Medicine, 2018	4136	TUBB3	MDSIRSGAFGHLFRPD	0
Zacharakis et al., Nature Medicine, 2018	4136	TUBB3	ILVDLEPGTMDSIRSGAFGHLFRPD	0
Zacharakis et al., Nature Medicine, 2018	4136	LRRC37A2	GTISENTNYNHPPEADSAGTAFNLG	0
Zacharakis et al., Nature Medicine, 2018	4136	PCTP	MDADYRKQWDQYVKE	0
Zacharakis et al., Nature Medicine, 2018	4136	PCTP	CSPTLLADIYMDADYRKQWDQYVKE	0
Zacharakis et al., Nature Medicine, 2018	4136	ZNF506	AFNRSSNLTKHKIIHTGDVPYKCDE	0
Zacharakis et al., Nature Medicine, 2018	4136	ZNF93	HYKCEECGKAFISSSVLTRHKRVHT	0
Zacharakis et al., Nature Medicine, 2018	4136	ZNF486	CGKAFTRSSHLTKHKIIHTGEKPYK	0
Zacharakis et al., Nature Medicine, 2018	4136	ZNF708	KPYKCEECGKAFNQSSNLTNHKKIH	0
Zacharakis et al., Nature Medicine, 2018	4136	ZNF43	HKKIHTGEQPYKSEECGKAFNYSSH	0
Zacharakis et al., Nature Medicine, 2018	4136	ZNF43	AFKWSSTLTKHKKIHTGEKPYKCEE	0
Zacharakis et al., Nature Medicine, 2018	4136	ZNF43	LTTHKKIHTGEKLYKCEECGKAFTQ	0
Zacharakis et al., Nature Medicine, 2018	4136	ZNF479	KPYKCEECGKAFSVSSTLTQHKRIH	0
Zacharakis et al., Nature Medicine, 2018	4136	ZNF681	PYQCEECGKAFNHSSHLTRHKRIHT	0
Zacharakis et al., Nature Medicine, 2018	4136	ZNF180	CGKSFSWSSHLVSHQRTHTGEKPYE	0
Zacharakis et al., Nature Medicine, 2018	4136	ZNF880	CLTNHHRMHTGEKPYKCNECGR	0
Zacharakis et al., Nature Medicine, 2018	4136	ZNF880	CLTNHHRMHTGEKPYKCNECGKAFR	0
Zacharakis et al., Nature Medicine, 2018	4136	ZNF880	CLTNHHRMHTGERPYKCNECGR	0
Zacharakis et al., Nature Medicine, 2018	4136	ZNF880	CLTNHHRMHTGERPYKCNECGKAFR	0
Zacharakis et al., Nature Medicine, 2018	4136	ZNF83	KPYKCNECGKVFNNMSHLAQHRRIH	0
Zacharakis et al., Nature Medicine, 2018	4136	ZNF600	KCNECSKTFSQRTYLHCHRRLHSGE	0
Zacharakis et al., Nature Medicine, 2018	4136	ZNF761	CGKTFSQTSSLTSHRRLHTGEKPYK	0
Zacharakis et al., Nature Medicine, 2018	4136	ZNF761	CNECGKTFSRKSSLTCHHRLHTGEK	0
Zacharakis et al., Nature Medicine, 2018	4136	ZNF813	RPLVRRHPLHAIIDFILERNLSSVM	0
Zacharakis et al., Nature Medicine, 2018	4136	ZNF813	KTFSQTSSLTCHHRLHTGEKPFKCN	0
Zacharakis et al., Nature Medicine, 2018	4136	ZNF551	YECSECGKSFSQRASLIQHQRVHTG	0
Zacharakis et al., Nature Medicine, 2018	4136	ZNF814	ECGECGKSFSKYDSFSNHQRVHTGK	0
Zacharakis et al., Nature Medicine, 2018	4136	ZNF132	QKVHTGERPFECCECGRDFSQSSHL	0
Zacharakis et al., Nature Medicine, 2018	4136	WASH2P	QAGGIGKAKLRSVKERKLEKKKQKE	0
Zacharakis et al., Nature Medicine, 2018	4136	ALMS1	ELPHFTEAGLKISRVPGPADQKTGI	0
Zacharakis et al., Nature Medicine, 2018	4136	ANKRD36C	KDSVLNIARGKKDGEKTRRVSSHKQ	0
Zacharakis et al., Nature Medicine, 2018	4136	ANKRD36C	SDEKDSVLNIAREKKHGEKTRRVSS	0
Zacharakis et al., Nature Medicine, 2018	4136	RRBP1	KKAEGAQNQGKKGEGAQNQGKKAEG	0
Zacharakis et al., Nature Medicine, 2018	4136	OPA1	PETISLNVKGPGVQRMVLVDLPGVI	0
Zacharakis et al., Nature Medicine, 2018	4136	FYCO1	HLTVDRPVIYDGRDFL	0
Zacharakis et al., Nature Medicine, 2018	4136	MST1	PWTQHSPHTRLRHSGRCDLFQKKDY	0
Zacharakis et al., Nature Medicine, 2018	4136	MST1	HGLNTRPTRGCGILGAVTSSRRKPK	0
Zacharakis et al., Nature Medicine, 2018	4136	MST1	PWTQHSPHTRLRHSGRCDLFQKKGT	0
Zacharakis et al., Nature Medicine, 2018	4136	MST1	CQLLPWTQHSPHSRLRRSGRCDLFQ	0
Zacharakis et al., Nature Medicine, 2018	4136	MST1	MVANCCHGLNTRRTRGCGVLGAVTS	0
Zacharakis et al., Nature Medicine, 2018	4136	NIPBL	GESRPETPKQKSEGHPETPKQKGDG	0
Zacharakis et al., Nature Medicine, 2018	4136	GPBP1	SSIFHAGKSQGLRENNIPDNETGRK	0
Zacharakis et al., Nature Medicine, 2018	4136	HLA-DRB1	DILEQARAAVDTFCRHNYGVVESFT	0
Zacharakis et al., Nature Medicine, 2018	4136	HLA-DRB1	DILEQARAAVDTDCRHNYGVVESFT	0
Zacharakis et al., Nature Medicine, 2018	4136	HLA-DQA2	VNFYQSHGPSGQFTHEFDGDEEFYV	0
Zacharakis et al., Nature Medicine, 2018	4136	HLA-DQA2	FYVDLETKETVWKLPMFSKFISFDP	0
Zacharakis et al., Nature Medicine, 2018	4136	CADPS2	TLNSKTYDTVHRHLTVEEATASVSE	0
Zacharakis et al., Nature Medicine, 2018	4136	STK17A	AAKFMRKRRKGQHCRMEIIHEIAVL	0
Zacharakis et al., Nature Medicine, 2018	4136	STK17A	DNPWVINLHEVYDTASEMILVLEYA	0
Zacharakis et al., Nature Medicine, 2018	4136	ZNF12	GEKPYECYICGKLFSQMSYLTIHHR	0
Zacharakis et al., Nature Medicine, 2018	4136	CTSB	GYNSYSVSNSEKHIMAEIYKNGPVE	1
Zacharakis et al., Nature Medicine, 2018	4136	PHF20L1	ERKWFKVPSKKEVTSTCIATPDVEK	0
Zacharakis et al., Nature Medicine, 2018	4136	ZC3H3	TPSSAALTAAAVTAPPHCPGGSASP	0
Zacharakis et al., Nature Medicine, 2018	4136	KIAA0368	MPYGYVLNESQSCQNSSSAQGSSSN	0
Zacharakis et al., Nature Medicine, 2018	4136	KIAA0368	VLLMPYGYVLNEFQSRQNSSSAQGS	0
Tran et al., Science, 2015	3942	PDE4DI P	RRCDFGCCCRASLRAHYTPYRSGDA	0
Tran et al., Science, 2015	3942	KCNA2	VAIIPYFITLGTQLAEKPEDAQQGQ	0
Tran et al., Science, 2015	3942	RYR2	HYTQSETEFLLSSAETDENETLDYE	0
Tran et al., Science, 2015	3942	RYR2	DVLADDRDDYDFMMQTSTYYYSVRI	0
Tran et al., Science, 2015	3942	OBSCN	PPPPLQHYLEQPLERVQRYQALLKE	0
Tran et al., Science, 2015	3942	FLG	YESTRKENLPISAHKHRKHSHHDKH	0
Tran et al., Science, 2015	3942	MAPKA PK2	ERWEDVKEEMTSDLATMRVDYEQIK	0
Tran et al., Science, 2015	3942	COPA	AMRLLHDQVGVILFGPYKQLFLQTY	0
Tran et al., Science, 2015	3942	ELAVL4	KFANNPSQKSSQSLLSQLYQSPNRR	0
Tran et al., Science, 2015	3942	FAM69 A	LYSCIALKVTANKMEMEHSLILNNL	0
Tran et al., Science, 2015	3942	SORCS 3	GDLEQIVETLFNGLNQNLVQFELKP	0
Tran et al., Science, 2015	3942	GPR15 8	QKVDIDQCSSDGCFSGTHKCHLNNS	0
Tran et al., Science, 2015	3942	TAF3	EEEADPYKFKIKQFEDVDPKVKLKD	0
Tran et al., Science, 2015	3942	SFMBT 2	HTKTKYTYYYGKTKKISKPPIGESN	0
Tran et al., Science, 2015	3942	SLC5A1 2	REFLVGGRQMSFRPVGLSLTASFMS	0
Tran et al., Science, 2015	3942	OR5AP 2	QGVLFALFLLIYVANMVGNLGMIVL	0
Tran et al., Science, 2015	3942	NUP98	TGLFGQTNTGFGDVGSTLFGNNKLT	0
Tran et al., Science, 2015	3942	DPP3	TPDFTSLDVLTFVGSGIPAGINIPN	0
Tran et al., Science, 2015	3942	UCP2	SAFGAGFCTTVITSPVDVVKTRYMN	0
Tran et al., Science, 2015	3942	ENSG0 000017 5567	ANLMTGFCTTVITSPVDVVKTRYMN	0
Tran et al., Science, 2015	3942	AHNAK	KLKGPKFKMPEMQFKTPKISMPDVN	0
Tran et al., Science, 2015	3942	SIDT2	YFWNIATIAVFYVLPVVQLVITYQT	0
Tran et al., Science, 2015	3942	PITPN M2	SFCDGLVHDPLRQKANFLKLLISEL	0
Tran et al., Science, 2015	3942	ADAMT S20	TKDRCKLYCQVAATNYFYLLKDMVE	0
Tran et al., Science, 2015	3942	ATP2B1	TLVKGIIDSTVSNQRQVVAVTGDGT	0
Tran et al., Science, 2015	3942	UHRF1 BP1L	MTGIIKKQILKHLS	0
Tran et al., Science, 2015	3942	KRAS	MTEYKLVVVGAGDVGKSALTIQLIQ	0
Tran et al., Science, 2015	3942	A2M	HALSKYGAATFTSTGKAAQVTIQSS	0
Tran et al., Science, 2015	3942	LRRK2	KTLCLQKNTALWKGTGGGHILLLDL	0
Tran et al., Science, 2015	3942	CD4	LLSDSGQVLLESKIKVLPTWSTPVQ	0
Tran et al., Science, 2015	3942	MIPEP	WQLRFSHLVGYGGRYYSYLMSRAVA	0
Tran et al., Science, 2015	3942	ENSG0 000002 7001	GSCDSATSWGMVVDITLTSCPERSP	0
Tran et al., Science, 2015	3942	NBEA	HGSVGIIKKNEENDNGPLITLADEK	0
Tran et al., Science, 2015	3942	ARGLU 1	QEIEEKLIEEETLRRVEELVAKRVE	0
Tran et al., Science, 2015	3942	NRXN3	PSTANPTEPGIRQVPGASEVIRESS	0
Tran et al., Science, 2015	3942	LRP10	VTLEDFYGVFSSLGYTHLASVSHPQ	0
Tran et al., Science, 2015	3942	OR4K1 4	RAAGSTSKALSTFSAHIMVVTLFFG	0
Tran et al., Science, 2015	3942	NRXN3	VPTANPTEPGIRQVPGASEVIRESS	0
Tran et al., Science, 2015	3942	NRXN3	GRSANPTEPGIRQVPGASEVIRESS	0
Tran et al., Science, 2015	3942	SIPA1L1	AANIPRSISSDGHPLERRLSPGSDI	0
Tran et al., Science, 2015	3942	JAG2	VNWFRCECAPGFVGPDCRINIDECQ	0
Tran et al., Science, 2015	3942	IGHE	PVNHSTRKEEKQHNGTLTVTSTLPV	0
Tran et al., Science, 2015	3942	TARSL2	TDFIREEYHKRDITEVLSPNMYNSK	0
Tran et al., Science, 2015	3942	POLR2 M	GCSSVDNIKSSQPSQNQGLGRPTLE	0
Tran et al., Science, 2015	3942	KARS	YEIGRQFRNEGIHLTHNPEFTTCEF	0
Tran et al., Science, 2015	3942	RHBDF 1	MSEACRDSTSSLQRKKP	0
Tran et al., Science, 2015	3942	ABCC1 2	GEVLNILSSDSYCLFEAALFCPLPA	0
Tran et al., Science, 2015	3942	SLX4	ALTGAWAMEDFYMARLVPPLVPQRP	0
Tran et al., Science, 2015	3942	ZKSCA N2	SSLIIHQRTHTGKKPYQCGECGKSF	0
Tran et al., Science, 2015	3942	CNTNA P4	RLISISGKVVDLSSVQQGSLGNFSD	0
Tran et al., Science, 2015	3942	GAS2L2	SPQSSSTQKGRDSQCTSSGKREERY	0
Tran et al., Science, 2015	3942	SLC9A3 R1	YIRLVEPGSPAENAGLLAGDRLVEV	0
Tran et al., Science, 2015	3942	TP53	SGNLLGRNSFEVCVCACPGRDRRTE	0
Tran et al., Science, 2015	3942	ADAM1 1	ITPCPRPHPRGRWRDIKVPAAPTSS	0
Tran et al., Science, 2015	3942	ADAM1 1	HNPLPTSPPTGEMERYKGPSGTNII	0
Tran et al., Science, 2015	3942	PTPRM	SYAEQGTNCDEAVSFMDTHNLNGRS	0
Tran et al., Science, 2015	3942	WDR7	SGPSENGQTWTGWDFVSSDKVIIWT	0
Tran et al., Science, 2015	3942	KLHL14	QWNILQTPILEGPSGPGCAVLDDSI	0
Tran et al., Science, 2015	3942	BEST2	LTEGQKRYFEKLLIYCDQYASLIPV	0
Tran et al., Science, 2015	3942	ZNF571	YIQHQRIQTGEKAYECMECGKAFGR	0
Tran et al., Science, 2015	3942	RASIP1	SRAASGGAALASHGPGTGSGAPAGS	0
Tran et al., Science, 2015	3942	TSHZ3	ETGHYRDDNHETNNNNPKRWSKPRK	0
Tran et al., Science, 2015	3942	BRD4	MRSREDEDALEQTRRAHEEARRRQE	0
Tran et al., Science, 2015	3942	SNTG2	DFEDQRPYCFSIMAGHGKSHVFNVE	0
Tran et al., Science, 2015	3942	TTN	RPIKPPGPPINPNLKDKSRETADLV	0
Tran et al., Science, 2015	3942	SLC8A1	DERDQDDEEARRQMARILKELKQKH	0
Tran et al., Science, 2015	3942	XIRP2	EVLKKIKTLKTEEIQKGNVLNCRWL	0
Tran et al., Science, 2015	3942	GPD2	QSISRNHVVDISKSGLITIAGGKWT	1
Tran et al., Science, 2015	3942	SH3RF3	ATVSPLRTQNSPPRLPATSLRPHSV	0
Tran et al., Science, 2015	3942	CARF	RLMWKSQYVPYDEIPFVNAGSRAVV	0
Tran et al., Science, 2015	3942	GPR1	YDLDYYSLESDLQEKVQLGVVHWVS	0
Tran et al., Science, 2015	3942	PCBP1	TNSTAASRPPVTQRLVVPATQCGSL	0
Tran et al., Science, 2015	3942	ZFP36L 2	EKCQFAHGFHELCSLTRHPKYKTEL	0
Tran et al., Science, 2015	3942	ZNF804 A	DLCSQQKQEDICVGPLSDYKDVSTE	0
Tran et al., Science, 2015	3942	ATAD2 B	KGIIKKRKVNNLIKDEEDTKFADYE	0
Tran et al., Science, 2015	3942	ALS2CR 8	RLMWKSQYVPYDEIPFVNAGTFLKN	0
Tran et al., Science, 2015	3942	NBEAL 1	LLQCVQKMADGLQEQQQALSILLVK	0
Tran et al., Science, 2015	3942	CYP24A 1	CWIVRKYDIQATNNEPVEMLHSGTL	0
Tran et al., Science, 2015	3942	ENSG0 000020 4183	GCRPLGQLDSFSLAARPPPGAAGLA	0
Tran et al., Science, 2015	3942	CHD6	SRKDVITISISKHGNCQSGGPEAEI	0
Tran et al., Science, 2015	3942	GDF5O S	RLPAAGAAGQLQPGSPPASGGRWLG	0
Tran et al., Science, 2015	3942	SCAND 1	VGSSLPEASPPALEPSSPNAAVPEA	0
Tran et al., Science, 2015	3942	KCNB1	GASGGRFVEANPRPDASQHSSFFIE	0
Tran et al., Science, 2015	3942	CYP24A 1	KGIVRKYDIQATNNEPVEMLHSGTL	0
Tran et al., Science, 2015	3942	GDF5	AKPAAPGGGRAARLKLSSCPSGRQP	0
Tran et al., Science, 2015	3942	HIRA	ESLHSILAGSDMMVSQILLTQHGIP	0
Tran et al., Science, 2015	3942	FBLN2	CCDCCGLGLRVRVEGQSCESNPNLG	0
Tran et al., Science, 2015	3942	POU1F 1	MDSPEIRELEKFGNEFKVRRIKLGY	0
Tran et al., Science, 2015	3942	ENSG0 000006 4835	MDSPEIRELEKFGNEFKVRRIKLAL	0
Tran et al., Science, 2015	3942	GPR14 9	QSLPLETFSFLLILLATTVTPVFVL	0
Tran et al., Science, 2015	3942	ROBO2	LNAGDPSYPWLAVSWPATSLPVNNS	0
Tran et al., Science, 2015	3942	ROBO1	VHWTVDQQSQYIKGYKILYRPSGAN	0
Tran et al., Science, 2015	3942	FAM13 1A	LPRGLSLSSLGSVRTLRGWSRSSRP	0
Tran et al., Science, 2015	3942	WDR17	CVGYSVPFCYVNKNLAADLLLMIPD	0
Tran et al., Science, 2015	3942	ENSG0 000015 4556	PVFTHENIQGGGVP	0
Tran et al., Science, 2015	3942	KIAA11 09	KHGYIHIGSFSFCVLSGKVMVREIY	0
Tran et al., Science, 2015	3942	SORBS 2	PVFTHENIQGGGVPFQALYNYTPRN	0
Tran et al., Science, 2015	3942	FNDC9	HLAPSTLYFLCITCKKAAFPYRHYC	0
Tran et al., Science, 2015	3942	ENSG0 000006 4652	SNGRLTYQVFKIQVLMNGRKHFVEK	0
Tran et al., Science, 2015	3942	SNX24	SDLERGYTVFKIQVLMNGRKHFVEK	0
Tran et al., Science, 2015	3942	GRIA1	CLIPQQSINEAIQTSTLPRNSGAGA	0
Tran et al., Science, 2015	3942	DNAH5	MRLVNEMYQTSLCQFLGLFDLSLAR	0
Tran et al., Science, 2015	3942	IER3	QAPTPAPSTIPGLRRGSGPEIFTFD	0
Tran et al., Science, 2015	3942	PNLDC 1	IRHDILTGNWRVCSSPDKDQIKVVI	0
Tran et al., Science, 2015	3942	SCML4	NPSAWTVEDVVWLVKDADPQALGPH	0
Tran et al., Science, 2015	3942	KCNQ5	SCLLILEFVMIVIFGLEFIIRIWSA	0
Tran et al., Science, 2015	3942	CRISP3	CPNQKVLKYYYVWQYCPAGNWANRL	0
Tran et al., Science, 2015	3942	DNAH8	LLYKLSATKGSLADDESLIGVLRTT	0
Tran et al., Science, 2015	3942	IFNGR1	LVLSLVFICFYIRKINPLKEKSIIL	0
Tran et al., Science, 2015	3942	RNF21 7	RLVRGSVCAGKLLIAPLIMVLGLAL	0
Tran et al., Science, 2015	3942	BTN1A 1	IGSIFFTWRLYNGRPRERRNEFSSK	0
Tran et al., Science, 2015	3942	ORC3	EIPTAALVLGVNITDHDLTFGSLTE	0
Tran et al., Science, 2015	3942	GRID2I P	GWPEDFGFRLGGCGPCFVLEVAKGS	0
Tran et al., Science, 2015	3942	KPNA7	IIEKHFGEEEDERQTLLSQVIDQDY	0
Tran et al., Science, 2015	3942	ADCY1	GKFDELATENHCHRIKILGDCYYCV	0
Tran et al., Science, 2015	3942	SSPO	RLCLTQGPGIECMGFCAPGCTCPPG	0
Tran et al., Science, 2015	3942	EIF2AK 1	LQENGLAGLSASTIVEQQLPLRRNS	0
Tran et al., Science, 2015	3942	SLC12A 9	GDAEAEALARSASALVRAQQGRGTG	0
Tran et al., Science, 2015	3942	ING3	NAMDQLEQRVSELFMNAKKNKPEWR	0
Tran et al., Science, 2015	3942	AKR1B 15	EKAVMREDLFIVCKVWPTFFERPLV	0
Tran et al., Science, 2015	3942	SGK223	QVCTGNAWAQKAVSGWGRDSPDPTP	0
Tran et al., Science, 2015	3942	CCAR2	APTEHKALVSHNASLINVGSLLQRA	0
Tran et al., Science, 2015	3942	ADAM1 8	VPLNSQIKNLSKVLPQYLEIYIIVE	0
Tran et al., Science, 2015	3942	XKR9	YYIVRVLGTLGIMTVFWVCPLTIFN	0
Tran et al., Science, 2015	3942	GDA	TLGGSQALGLDGDFGNFEVGKEFDAI	0
Tran et al., Science, 2015	3942	UNC13 B	AWFEQFVLQWLDDNEDVSLEFLRGA	0
Tran et al., Science, 2015	3942	OR13F 1	NHFTCEILAILKSVCVDTSLVQLIM	0
Tran et al., Science, 2015	3942	FAM10 2A	LDGGDFVSLSSRKEVQENCVRWRKR	0
Tran et al., Science, 2015	3942	IKBKAP	MRNLKFFRTLEFRDIQGP	0
Tran et al., Science, 2015	3942	CNTLN	QLKQWEEGSGMTAIRKIKRADPQQL	0
Tran et al., Science, 2015	3942	FKBP15	QAQSKFKSEKQNQKQLELKVTSLEE	0
Tran et al., Science, 2015	3942	SLC9A6	ENQEQLKDDDSDFILNDGDISLTYG	0
Tran et al., Science, 2015	3942	TEX13A	ASDLKKLREQQEMERKEAASRLRMA	0
Tran et al., Science, 2015	3942	KDM5C	PFSTLTPRLHLPYPQQPPQQQL	0
Tran et al., Science, 2015	3942	SHROO M4	LSLSGRLARVENDLNSIDSEANQEK	0
Tran et al., Science, 2015	3942	GPR50	PKPASVHFKADSDHFKGDSVHFKPD	0
Tran et al., Science, 2015	3942	MXRA5	TTLSSIKVEVASRQAETTTLDQDHL	0
Tran et al., Science, 2015	3942	ZNF645	LQDRDHLSYIPPQQHTMVSLPSVQH	0
Tran et al., Science, 2015	3942	FAM47 A	ESHLRLEHSKTRQGSSLRSEPSETG	0
Tran et al., Science, 2015	3942	SCML2	TKTVFGYLKPDNHGGEVITASFDGE	0
Tran et al., Science, 2015	3942	CTSD	SGSLSGYLSQDTVGALPVSVVSLCPGRCQSGEAGLWGGHQAARHHLHRSQVRWHPGHGLPPHLRQQRAARLRQPDAAEAGGPEHLLLLPEQGPRCAAWG	0
Tran et al., Science, 2015	3942	TRIM7 1	LLRRPHGCSSCDEATQLLRAASTARSTCATTASERTSACASPRTTTSSAARRVPVPQQRRSSSGSGRPFPARPSPSSQCFPSASASASTTTTRCCTCTVTLALYPSVVSAQWAGMGATASSTSRRHCRTHGHSPSSCWQMPSRDDRQSS	0
Tran et al., Science, 2015	3942	DACT2	GARPPGSVEDAGQAVGHILAQACVYRAVQCSR	0
Tran et al., Science, 2015	3942	ZNF687	PGSLSRHRFISHKRRGVGKASALGL	0
Tran et al., Science, 2015	3948	AK1288 33	SLSPPAQRLGAAVSPPAQRQPLSTC	0
Tran et al., Science, 2015	3948	ACAP3	RPLRPHPMPGTPPPPLPPACLPPAL	0
Tran et al., Science, 2015	3948	PRAME F1	FMEAFSRRHFQTVTVMVQAWPFTCL	0
Tran et al., Science, 2015	3948	PRAME F11	QAVLDGLDALLTHGVRPRRWKLQVL	0
Tran et al., Science, 2015	3948	HNRNP CP5	SLLENLEKIEKEHCKQGVEVKNAKSEEEQ	0
Tran et al., Science, 2015	3948	HRNR	YGRHGSGSGRSSTSGQHGSGLGESS	0
Tran et al., Science, 2015	3948	SPTA1	ASEGLFHSHKGLKRNLAVMSDKVKE	0
Tran et al., Science, 2015	3948	DUSP2 3	RGPPHSDSCPGLPLHRLRIPDFCPP	0
Tran et al., Science, 2015	3948	VANGL 2	VRKRRARLVVAVGEAFTHIKRLQEE	0
Tran et al., Science, 2015	3948	CFH	LPKIDVHLVPDRRKDQYKVGEVLKF	0
Tran et al., Science, 2015	3948	IGFN1	GSMDEAGYRKDLGAPEGIGSGSKAG	0
Tran et al., Science, 2015	3948	PIK3C2 B	IVPRDCSYFNSNDVPLKLSFQNVDP	0
Tran et al., Science, 2015	3948	2-Mar	MGVSSSSALARLGLP	0
Tran et al., Science, 2015	3948	OBSCN	PLEDVEVMEKDGTTFSCEVSHDEVP	0
Tran et al., Science, 2015	3948	KDM1A	SYSYVAAGSSGNNYDLMAQPITPGP	0
Tran et al., Science, 2015	3948	FMN2	PPLPGAGIPPPPLLPGAAIPPPPPL	0
Tran et al., Science, 2015	3948	FUCA1	DSPVKDEVVVNDQWGQNCSCHHGGY	0
Tran et al., Science, 2015	3948	OR2L3	SFTGCGIQSFFFLALGGAEALLLAS	0
Tran et al., Science, 2015	3948	OR2M3	FFYTSLLGSECFPLAVMAYDRYTAI	0
Tran et al., Science, 2015	3948	ARID1A	QGYPGGDYSGGPPDGGAGKGPADMA	0
Tran et al., Science, 2015	3948	MECR	MWVCSTLWRGRTPARQWRGLLP	0
Tran et al., Science, 2015	3948	AGO3	PCLQVGQEQKHTSLPLEVCNIVAGQ	0
Tran et al., Science, 2015	3948	HIVEP3	VDPMRPGPSGSFLAPGLHPQSQLLP	0
Tran et al., Science, 2015	3948	ERMAP	GPLEVGASAESQITPPGGSVPSLQT	0
Tran et al., Science, 2015	3948	C1orf1 68	QAPEKQPDVRHHNLPKTKPLPSIDS	0
Tran et al., Science, 2015	3948	RBMXL 1	MVEADRPGNLFIGGLNTETNE	0
Tran et al., Science, 2015	3948	RBMXL 1	PADAKDAARDMNAKSLDGKTIKVEQATKPSFE	0
Tran et al., Science, 2015	3948	RBMXL 1	GLNTETNEKALEAVFGKYGRIVEVL	0
Tran et al., Science, 2015	3948	PNLIP	RIVGAEVAYFVEILQSAFGYSPSNV	0
Tran et al., Science, 2015	3948	CREM	RKRELRLMKNRETAKECRRRKKEYV	0
Tran et al., Science, 2015	3948	RBP3	GPRYSTQRGVYLFTSHRTATAAEEF	0
Tran et al., Science, 2015	3948	SLC18A 3	TSASPTAAWPAGSAPLPYGERRREDRGAVCFQGYPAAASEPLERALHRPHELRRAAADRPGRHVRLYSPVRLRRGLRHAVRGAQPAGPGLSLRRHVWHSHDRR	0
Tran et al., Science, 2015	3948	TFAM	QDAYRAEWQVYKKEISRFKEQLTPS	0
Tran et al., Science, 2015	3948	LRIT1	TGGGGEAAAYNNTLVARHVPQIPKP	0
Tran et al., Science, 2015	3948	AGAP1 1	MTLKFVTLEIHHHITER	0
Tran et al., Science, 2015	3948	BLNK	MDKLNKITAPASQKLRQLQKM	0
Tran et al., Science, 2015	3948	ATM	HIGSRGKYSSGFHNIAVKENLIELM	0
Tran et al., Science, 2015	3948	MUC2	TTTPPPTTTPSPPTTTTPSPPTTTPS	0
Tran et al., Science, 2015	3948	C1QTN F5	RGDPGPRGEAGPPGPTGPAGECSVP	0
Tran et al., Science, 2015	3948	ENSG0 000017 6984	LVNAEPTLTVRPTPTANNRAALGGS	0
Tran et al., Science, 2015	3948	KRTAP 5-4	SGGCGSGCGGCGCGCGGCGSGCGGC	0
Tran et al., Science, 2015	3948	NAV2	ETPELLPCGYLVEENTTISVTVKGL	0
Tran et al., Science, 2015	3948	IFITM5	TPSKAGAHTALTRGAPHPPPRDHLI	0
Tran et al., Science, 2015	3948	ENSG0 000018 4321	SIKTKEIHGAIVQMLLEKRRRV	0
Tran et al., Science, 2015	3948	OR8K5	ACAAQLAFFLMFFISEFFILSAMAY	0
Tran et al., Science, 2015	3948	OR5M9	SHLSFADVCFSSTVTPKMLENLLSE	0
Tran et al., Science, 2015	3948	OR5M1 0	FGVFLAIYLITLVGNLCMILLIRTN	0
Tran et al., Science, 2015	3948	PLEKHB 1	LLFLLDPILYHPGPVPLWPYPLH	0
Tran et al., Science, 2015	3948	MYO7A	QIFEGPLKAEPLKTRHMCRS	0
Tran et al., Science, 2015	3948	KRT6C	KNKLEGLEDALQTWPGC	0
Tran et al., Science, 2015	3948	MUC2	TPSPPTTTPSPPITTTTTPPPTTTP	0
Tran et al., Science, 2015	3948	SCUBE 2	ASCDLSCIVKRTKKRLRKAIRTLRK	0
Tran et al., Science, 2015	3948	LOC643 037	EEAVVVTAVVAPEAGREEEQPPPPA	0
Tran et al., Science, 2015	3948	PRDM4	THLKIHTGQKNYGCTLCDKSFTQKA	0
Tran et al., Science, 2015	3948	PRB2	GKPQGPPPQGGNKPQGPPPPPGKPQ	0
Tran et al., Science, 2015	3948	GALNT 9	RSIPDYRPRKCRHMSYAQDLPQVSV	0
Tran et al., Science, 2015	3948	SLCO1 A2	FGKNSYFFPHPIGTILLLLFFITL	0
Tran et al., Science, 2015	3948	KRAS	MTEYKLVVVGAGDVGKSALTIQLIQ	0
Tran et al., Science, 2015	3948	ANKRD 52	PLHMAAIHGRFTCSQILIQNGSEID	0
Tran et al., Science, 2015	3948	NAV3	CIGDLIRSHNLEMPELLPCGYLVGD	0
Tran et al., Science, 2015	3948	PCDH8	VALVSTSDRDSGTNGQVRCALYGHE	0
Tran et al., Science, 2015	3948	AHNAK 2	LQMPSFKMPKVDHKGPQIDVKGPKL	0
Tran et al., Science, 2015	3948	MTA1	LEAVLRYLETHPPPPKPDPVKSVSS	0
Tran et al., Science, 2015	3948	TRAV2 0	QEGESSSLNCSYRVSGLRRLFWYRQDPGKGP	0
Tran et al., Science, 2015	3948	ENSG0 000009 2208	KSQQLDSNVTMRGGFAMLARLVLNS	0
Tran et al., Science, 2015	3948	SIX4	KITGLSLTQVSNCFKNRRQRDRNPS	0
Tran et al., Science, 2015	3948	KCNH5	RALTNSRSVLQQRTPMNKTEVVHKH	0
Tran et al., Science, 2015	3948	ENSG0 000025 9658	PSPRGLAARCCVPEGLIVQSRRQES	0
Tran et al., Science, 2015	3948	POTEB 2	GTSNVGTSGDHDNSFMKTLRSKMGK	0
Tran et al., Science, 2015	3948	CXADR P2	GTRCYVDGSEEIESDFKLKCEPKEG	0
Tran et al., Science, 2015	3948	LOC101 059918	LSKLKNQTAEPLAPEPPAVPSEVEL	0
Tran et al., Science, 2015	3948	ENSG0 000024 9931	FLAAAHNPADEPSPGAPAPQELGAA	0
Tran et al., Science, 2015	3948	STARD 9	SDSTESGKSLLFCESEAREEEELDQ	0
Tran et al., Science, 2015	3948	CACNA 1H	AGAPPSPPSPGRRPPDAESVHSIYH	0
Tran et al., Science, 2015	3948	IFT140	IDEYQNYDKAHGVLTEAYKCLAKAK	0
Tran et al., Science, 2015	3948	SCAND 3	GPREALSQLRELAVSG	0
Tran et al., Science, 2015	3948	POTEB	GKSNMGTSGDHDNSFMKTLRSKMGK	0
Tran et al., Science, 2015	3948	PRSS27	VCLVGQSWLQAGGISWGEGCARQNR	0
Tran et al., Science, 2015	3948	ENSG0 000016 7978	GSPWMEGSLSLPFFFLCSCC	0
Tran et al., Science, 2015	3948	PRR14	PTAPDPALELPSPPPPSSLLRPRLS	0
Tran et al., Science, 2015	3948	LINC00 273	SQRGPPQPKLVSHSGREDTRAGRGA	0
Tran et al., Science, 2015	3948	LINC00 273	PTWSGRRAPGDRYNRPTSGPWQRHT	0
Tran et al., Science, 2015	3948	ENSG0 000015 3443	TRAAAGPAGAWRGSRGLSSCRQPSA	0
Tran et al., Science, 2015	3948	VPS35	LLNFAEMNKLWVQMQHQGHSRDREK	0
Tran et al., Science, 2015	3948	CHTF18	REIEVEKMRRAEVSARVENSPQVDG	0
Tran et al., Science, 2015	3948	CDT1	SPRPALPATPPAPPPAASPSALKGV	0
Tran et al., Science, 2015	3948	ENSG0 000020 5018	PQRVRSVGTCLPGLFTPPLDRHRHRGSEC	0
Tran et al., Science, 2015	3948	C17orf 97	DPEALKGFHPDPEALKGFHPDPEAL	0
Tran et al., Science, 2015	3948	AKR1B10	EDPKIKEIAAKHKKPQPRF	0
Tran et al., Science, 2015	3948	SEZ6	GKSSLQLPRPRPPPYNRITIESAFD	0
Tran et al., Science, 2015	3948	KIF18B	LTRGNRNRTQHPIDANATSSRSHAI	0
Tran et al., Science, 2015	3948	TP53	KQSQHMTEVVRRFPHHERCSDSDGL	0
Tran et al., Science, 2015	3948	ENSG0 000026 8310	SKNEPPKKREREKQPLLRSTRCTGRSTSGATFKTKQEHS	0
Tran et al., Science, 2015	3948	ZNF519	AFTRSSHLTQHQIIHTGEKPFKCKE	0
Tran et al., Science, 2015	3948	SBNO2	GEKLVAIISEASISGVSLQADRRVQ	0
Tran et al., Science, 2015	3948	KIAA16 83	ITTCLIPAHQAAVLSSNTHSQVLLT	0
Tran et al., Science, 2015	3948	ENSG0 000016 0229	KDFKYSSTLTRHMKIHTGGKPHKCN	0
Tran et al., Science, 2015	3948	ZNF431	IIHTGEKPYKCEQCGKAFNQSSTLS	0
Tran et al., Science, 2015	3948	ZNF493	EKPYKCEECGKAYKRSSTLTKHKRIHTGEKPYKCEECGKA	0
Tran et al., Science, 2015	3948	ENSG0 000019 6081	EECGKAFNVSSTVTQHKRVHTGEKPYKCKECGKAFSVSSTLTQHKRIH	0
Tran et al., Science, 2015	3948	LINC00 273	GAPPTWSGRRAPRDRDNRPTSGPWQ	0
Tran et al., Science, 2015	3948	ZNF675	KRIHTGEKPYKCKECGKAFNRSSKL	0
Tran et al., Science, 2015	3948	TSHZ3	GLSMTTISHWLAKVKYQLRRTGGTK	0
Tran et al., Science, 2015	3948	RHPN2	GTDLDHQEKCLSRLYDHMPEGLTPL	0
Tran et al., Science, 2015	3948	NFIC	SGSMEEDVDTSPVGDYYTSPSSPTS	0
Tran et al., Science, 2015	3948	FFAR3	LLALVVFVGKLQHRPVAVDVLLLNL	0
Tran et al., Science, 2015	3948	FCGBP	SPCLPPPTCPPGNEGCIPSEECPPE	0
Tran et al., Science, 2015	3948	NTF4	KAKQSYVRALTANAQGRVGWRWIRI	0
Tran et al., Science, 2015	3948	FPR1	SAGYLFLDIITYVVFAVTFVLGVLG	0
Tran et al., Science, 2015	3948	ZNF701	KVFNHKSNLACHHRLHTGEKPYKCN	0
Tran et al., Science, 2015	3948	RFPL4A L1	SILSICSVINPSAASAPVSSEGK	0
Tran et al., Science, 2015	3948	ZNF587	SSLIQHQRVHTGKTAYPCEECGKSF	0
Tran et al., Science, 2015	3948	ENSG0 000018 3248	SPSATPPPRVPPPLAAPPLQVPPSP	0
Tran et al., Science, 2015	3948	ENSG0 000018 3248	SPPMSPSATPPPPAPPLLAAPPLQVP	0
Tran et al., Science, 2015	3948	ATP6V 1C2	DSLVGLSDELGKRDTFAESLIRRMA	0
Tran et al., Science, 2015	3948	IL1B	MKCSFQDLDLCPGGIQLRISDHHYS	0
Tran et al., Science, 2015	3948	ZDBF2	KKIDQWKEEVIGQKNKINEPSTYKL	0
Tran et al., Science, 2015	3948	HDAC4	LKHQCTCGSSSSPPEHAGRIQSIWS	0
Tran et al., Science, 2015	3948	WDPCP	RNKIQCVSVTRISLKSKAISCCRNV	0
Tran et al., Science, 2015	3948	DYSF	SGPNQWRDQLRPPQLLHLFCQQHRV	0
Tran et al., Science, 2015	3948	BCAS1	PAAKSRFFLMLSQPVPGRTGDQAAD	0
Tran et al., Science, 2015	3948	CDH4	AADNGIPPASGTRTLQIYLIDINDN	0
Tran et al., Science, 2015	3948	DSCAM	CAEKQANFATLNCDGSTIPPLIKSV	0
Tran et al., Science, 2015	3948	TEKT4P 2	NTPKLVSEVEELNKSITALREKLLQ	0
Tran et al., Science, 2015	3948	USP18	MADSGHYCVYIRSAVDGKWFCFNDS	0
Tran et al., Science, 2015	3948	SGSM1	HCHQQVDSGGTVGLVSQDGIQRPPF	0
Tran et al., Science, 2015	3948	SYN3	VDSCSEMFGGLDIHLCRQGCPQQGWQRLHHRGNGQLNAADWRACGRGQTADGRPCCLQNEPAPDARRHSALPPQTLGSTD	0
Tran et al., Science, 2015	3948	CACNA 1I	LAHGLARSPSWATDRSKDPPGRAPL	0
Tran et al., Science, 2015	3948	TNRC6 B	SALQQQQQQQQRHPGMKHSPSHPVG	0
Tran et al., Science, 2015	3948	ENSG0 000010 0376	LDLKDKTKVWAGGAGSLQVWGVLCP	0
Tran et al., Science, 2015	3948	TRABD	EFPDLHRTIVSECDVYLTYMLRQAA	0
Tran et al., Science, 2015	3948	TOPBP 1	LEALRQSRQTVPVSTQSLPKMNRSFGMTLQQGRREQGLPAICSGLVVPHNTLSFRLTFKTWRILLFKSLYMIQKLLNRLSVILETYV	0
Tran et al., Science, 2015	3948	MUC4	DTTPLPVTDTSSVSTGQATPLPVTS	0
Tran et al., Science, 2015	3948	UBE2D NL	ALIVVSPPLRHRLIPPTPPPTPELA	0
Tran et al., Science, 2015	3948	TOPBP 1	LLFKSLYMIQKLLNRVTRKKSLHLFVLSTC	0
Tran et al., Science, 2015	3948	PARL	GGRSCEELTAVLPPPQLLGRRFNFF	0
Tran et al., Science, 2015	3948	MUC4	TPLPVTDASSASSGHTTSLPVSDTSSASTGQATP	0
Tran et al., Science, 2015	3948	MUC4	STGHATPLLVTDTSSVSTGHATPLP	0
Tran et al., Science, 2015	3948	MUC4	DTTPLLVTDASSASTGHATPLPVTD	0
Tran et al., Science, 2015	3948	MUC4	STGDTTPLPVTDTSSASTGQATPLP	0
Tran et al., Science, 2015	3948	MUC4	TIPSSASTGDTSPLPVTGASSASTG	0
Tran et al., Science, 2015	3948	MUC4	ASTGDTTPVPVTNTSSVSTGHATPL	0
Tran et al., Science, 2015	3948	ENSG0 000015 5495	GFPQSPLQIPVSRSSSSTLLSLFQS	0
Tran et al., Science, 2015	3948	ENSG0 000016 5169	MAWSLGVLVALPFPL	0
Tran et al., Science, 2015	3948	FOXP3	LESPAMISLTPPPTATGVFSLKARP	0
Tran et al., Science, 2015	3948	NUDT1 0	GRLLGVFEQNQDRKHRTYVYVLTVT	0
Tran et al., Science, 2015	3948	WNK3	APEDIADYMVEDTFVLESEKEKFVE	0
Tran et al., Science, 2015	3948	MUC4	PSSASTGHTTPLPVTIPSSASTGDT	0
Tran et al., Science, 2015	3948	MUC4	GHTTPLPVTDTSLASTGHTTPLPVTSPSSA	0
Tran et al., Science, 2015	3948	MUC4	SPSSASTGDTTPLPVTDTSSVSTGH	0
Tran et al., Science, 2015	3948	MUC4	HATPLPDTDTSSISTGHATLLPVTD	0
Tran et al., Science, 2015	3948	MUC4	HATSLPVTDTSSVSTGHATPLPDTD	0
Tran et al., Science, 2015	3948	MUC4	LPVTSLSSVSTGHTTPLPVTDTSSA	0
Tran et al., Science, 2015	3948	MUC4	ASSGHTTPLPVTSPSSASTGHTTPLPVTDTSSA	0
Tran et al., Science, 2015	3948	MUC4	ATPLPVTGLSSATTDDTTRLPVTDV	0
Tran et al., Science, 2015	3948	MUC4	STGQATPLPVTDNSSVSTGHATPLPVTGLSS	0
Tran et al., Science, 2015	3948	MUC4	STGHASPLLVTDTSSASTGQATPLP	0
Tran et al., Science, 2015	3948	MUC4	DTTPLPVTDTSSVSTGHATSLPVTD	0
Tran et al., Science, 2015	3948	ZNF860	KPYKCNECGKTFRHNSALVIHKAIH	0
Tran et al., Science, 2015	3948	MUC4	SPSSASTGDTTPLPVTNTSSVSTGHATPL	0
Tran et al., Science, 2015	3948	MUC4	VTSPSSASTGHATPLLVTDASSAST	0
Tran et al., Science, 2015	3948	IQCF1	KDTVATKIQAWWWGTLVRRALLHAA	0
Tran et al., Science, 2015	3948	PABPC 4L	LADAQKALDTMNVDIIKGKSIRLMW	0
Tran et al., Science, 2015	3948	FGFBP2	LKGSPEPNQQPEPGTPSLRPKATVK	0
Tran et al., Science, 2015	3948	ENSG0 000010 9756	NSFRQAVMKNPPQRTPQDLEIVYSY	0
Tran et al., Science, 2015	3948	ENSG0 000015 4277	MEINPEVSARCCTGWGSPASGASWT	0
Tran et al., Science, 2015	3948	LIMCH 1	DYCRRASWLAPVLESQEEWVCSLGE	0
Tran et al., Science, 2015	3948	GABRG 1	SFWINKDAVPARPSLGITTVLTMTT	0
Tran et al., Science, 2015	3948	ENSG0 000026 8171	LSPSTAPETTEGKKKKKKKKSTLVF	0
Tran et al., Science, 2015	3948	PDLIM 5	EAQNKIKGCTGSVNMTLQRASAAPK	0
Tran et al., Science, 2015	3948	PCDHB 11	LFALRSLDYEALRAFDFRVGATDRG	0
Tran et al., Science, 2015	3948	AK1262 13	ICVYSYIHRYTYVYIHICI	0
Tran et al., Science, 2015	3948	MUC4	HVTSPSSASTGHTTPLPVTSLSSAS	0
Tran et al., Science, 2015	3948	UCHL1	MEINPEMLNKVLYRLGVAGQWRFVD	0
Tran et al., Science, 2015	3948	DIAPH1	DELAHVEKASRVFAENLQKNLDQMK	0
Tran et al., Science, 2015	3948	HRH2	VVCLAVGLNRRLCNLTNCFIVSLAI	0
Tran et al., Science, 2015	3948	SLC34A 1	EVSSAIPIIMGSKIGTSVTNTIVAL	0
Tran et al., Science, 2015	3948	FOXO3	YSTSANLPVMGHDKFPSDLDLDMFN	0
Tran et al., Science, 2015	3948	SLC22A 16	MFTGTLQSRSSENVYMRTLH	0
Tran et al., Science, 2015	3948	LAMA2	NEKAIKLNETLGSRDEAFERNLEGL	0
Tran et al., Science, 2015	3948	BCLAF1	DGIVEDEEETMEIMKKRRTDARKKRNN	0
Tran et al., Science, 2015	3948	GRM1	GLCDAMKPIDGSMLLDFLIKSSFIG	0
Tran et al., Science, 2015	3948	AKAP1 2	QSTEKPEETLKRKQSHAEISPPAES	0
Tran et al., Science, 2015	3948	AKAP1 2	YADEKTKDVPFFKGLEGSIDTGITV	0
Tran et al., Science, 2015	3948	TPMT	SYDPTKHPGKVVGFFFFFYQLPP	0
Tran et al., Science, 2015	3948	HIST1H2AE	LELAGNAARDNKNTRIIPRHLQLAI	0
Tran et al., Science, 2015	3948	ZNF391	EKPHECRVCGKGLSRSSSLIIHQRT	0
Tran et al., Science, 2015	3948	MUC12	TTLSPASTTSSGISEESTTSHSRPG	0
Tran et al., Science, 2015	3948	RBM28	KLLLSATSGEKGLRIKECRVMRDLK	0
Tran et al., Science, 2015	3948	SSPO	LLLRWPGAQVLWRLSDPVAYITLDP	0
Tran et al., Science, 2015	3948	ABCB5	EQMESMTYSTERNTNSLPLHSVKSI	0
Tran et al., Science, 2015	3948	CLK2P	RKTRKQKYFYRGHLDWDENTSAGRY	0
Tran et al., Science, 2015	3948	YAE1D 1	PGTPSHRRRFRRNPHRDPAAACPAW	0
Tran et al., Science, 2015	3948	LOC646 999	WDAEPPPAFQTQPPPRPCSSLPRLA	0
Tran et al., Science, 2015	3948	NACAD	PLPLQDTDLSSASKPVAAATPVSQQ	0
Tran et al., Science, 2015	3948	NACAD	QAEEGLTLPQDSVMTPPLPLQDTDL	0
Tran et al., Science, 2015	3948	ENSG0 000015 7927	PGSRLPYSGRPALAPAAAPGV	0
Tran et al., Science, 2015	3948	RADIL	RGAASPTQAALPWRQQLLLEFEPHL	0
Tran et al., Science, 2015	3948	MLXIPL	AMTHLSGHSRLQVRNSCPGPLDSSA	0
Tran et al., Science, 2015	3948	SEMA3 E	LLFLRLHKSDAGSYFCQTVEHSFVH	0
Tran et al., Science, 2015	3948	ENSG0 000012 1716	RPQGHRKQRALRFMAPKSGHCHQGC	0
Tran et al., Science, 2015	3948	PILRB	AGLRVTESKGHSDSWHLSLDTAIRV	0
Tran et al., Science, 2015	3948	ASAP1	KPGELPPKPQLGYLPPKPQLSDLPP	0
Tran et al., Science, 2015	3948	PLEC	EAQQPTFDALRDKLRGAQEVGERLQ	1
Tran et al., Science, 2015	3948	XPO7	LQLFFDLYHSIPSSFSPLVLSCLVQ	1
Tran et al., Science, 2015	3948	AKAP2	VTEQIDFSAARKKFQLMENSRQAVA	1
Tran et al., Science, 2015	3948	ASTN2	IGQLQPPLRSTSVGKRKRRSKSRGG	0
Tran et al., Science, 2015	3948	NPDC1	AACPGSLDCALKSRARCPPGAHACG	0
Tran et al., Science, 2015	3948	ARRDC 1	VVYSPGEPLAGTARVRLGAPLPFRA	0
Tran et al., Science, 2015	3948	WWC3	IIAQRRSAGDVAWLEEERERLEEEL	0
Tran et al., Science, 2015	3948	MAGEC 1	LFQSSPERTQSTSEGFPQSPLQIPV	0
